# Supplementary material for: The clinical trial landscape of osteosarcoma: integrating trial data, immunotherapeutic trends, and biomarker insights
Source: Front Immunol. 2026 Mar 10;17:1790067. doi: 10.3389/fimmu.2026.1790067 (PMC13008900; doi:10.3389/fimmu.2026.1790067)
Supplement: Supplementary file 1 [file Table1.xlsx]

## Sheet: Results
Trial ID	Protocol/Trial ID	Trial Title	Trial Phase	Trial Status	Therapeutic Area	Disease	Patient Segment	MeSH Term	Record Type	Sponsor/Collaborator	Sponsor/Collaborator Role	Sponsor/Collaborator Type	Sponsor/Collaborator: Parent HQ Country	Sponsor/Collaborator: Parent HQ State	Sponsor/Collaborator: Parent HQ City	Sponsor/Collaborator: Parent HQ Postal Code	Primary Tested Drug	Primary Tested Drug: Mechanism Of Action	Primary Tested Drug: Target	Primary Tested Drug: Therapeutic Class	Primary Tested Drug: Drug Type	Other Tested Drug	Other Tested Drug: Mechanism Of Action	Other Tested Drug: Target	Other Tested Drug: Therapeutic Class	Other Tested Drug: Drug Type	Oncology Biomarker	Oncology Biomarker Common Use(s)	Trial Objective	Primary Endpoint	Primary Endpoint Group	Primary Endpoint Details	Secondary/Other Endpoint	Secondary/Other Endpoint Group	Secondary/Other Endpoint Details	Start Date	Start Date Type	Enrollment Duration (Mos.)	Enrollment Duration Type	Enrollment Close Date	Enrollment Close Date Type	Treatment Duration (Mos.)	Treatment Duration Type	Primary Completion Date	Primary Completion Date Type	Full Completion Date	Full Completion Date Type	Primary Endpoints Reported Date	Primary Endpoints Reported Date Type
659846	2024SQ009 NCT07142863 TrialTroveID-659846	Single-arm Prospective Clinical Study of PD-L1 Antibody Envafolimab Combined With Neoadjuvant Chemotherapy in Patients With Stage IIb Resectable Osteosarcoma	II	Planned	Oncology	Oncology: Osteosarcoma	First line; Neoadjuvant; Resectable	Ewing Sarcoma; Osteosarcoma	Trialtrove	(Other Hospital/Academic/Medical Center)	Sponsor	Academic					cisplatin doxorubicin ifosfamide methotrexate (IV) envafolimab	DNA inhibitor; DNA synthesis inhibitor DNA synthesis inhibitor; DNA topoisomerase II inhibitor; RNA synthesis inhibitor DNA inhibitor; DNA synthesis inhibitor Immunosuppressant; Dihydrofolate reductase inhibitor; Thymidylate synthase inhibitor PD-L1 antagonist; Immuno-oncology therapy; Immune checkpoint inhibitor	Not applicable Not applicable dihydrofolate reductase; thymidylate synthetase CD274 molecule	Anticancer, alkylating Anticancer, antibiotic Anticancer, alkylating Anticancer, antimetabolite; Antipsoriasis; Antiarthritic, immunological Antiviral, anti-HIV; Antiviral, other; Immunomodulator, anti-infective; Anticancer, immunological	Small molecule > Synthetic small molecule Small molecule > Synthetic small molecule Small molecule; Small molecule > Synthetic small molecule Small molecule > Synthetic small molecule Biological > Protein > Antibody > Monoclonal antibody, other; Biological > Protein > Antibody > Single-domain antibody; Biological > Protein > Recombinant protein > Fusion protein						albumin; CD4; CD8A; PTPRC	Diagnostic; Predictive; Predisposing; Prognostic	This study aims to explore the efficacy and safety of neoadjuvant treatment with the PD-L1 antibody envafolimab in combination with standard chemotherapy in patients with resectable stage IIb osteosarcoma, and to assess whether this combined regimen can increase the proportion of patients achieving complete tumor resection.			Tumor necrosis rate [Time Frame: From enrollment to the end of surgery, about 12th weeks.] According to the Huvos grading system, patient bone tumor specimens were evaluated and analyzed block by block in comparison with preoperative imaging data after sampling, and the data were then summarized. Tumors with necrosis rates of grade I-II were considered to have poor chemotherapeutic response (indi…	Adverse Events Common Terminology Criteria for Adverse Events Event-free survival Immune Response Progression-free survival Recurrence Serious Adverse Event	Safety/Toxicity > Adverse Drug Reactions Safety/Toxicity > Adverse Drug Reactions Efficacy > Survival Efficacy > Clinical Response/Remission Efficacy > Survival Efficacy > Clinical Response/Remission Safety/Toxicity > Serious Adverse Events	EFS (event-free survival) [Time Frame: About 1 year.] The time from the start of treatment to the first occurrence of any of the following events: disease progression precluding the possibility of surgical treatment, local or distant recurrence, or death from any cause. PFS (Progression-free survival) [Time Frame: About 1 year.] The time from the start of treatment to disease progression or death…	2025-08-25	Anticipated							2026-08-31	Anticipated	2026-09-30	Anticipated
651652	TrialTroveID-651652	EFFICACY AND SAFETY OF HUMAN UMBILICAL CORD-DERIVED MESENCHYMAL STEM CELLS (UC-MSCS) IN THE TREATMENT OF REFRACTORY CANCER TREATMENT-INDUCED THROMBOCYTOPENIA (CTIT): A PROSPECTIVE, SINGLE-ARM, PHASE I TRIAL	I	Completed	Oncology	Oncology: Breast; Oncology: Cervical; Oncology: Colorectal; Oncology: Endometrial; Oncology: Lung, Non-Small Cell; Oncology: Lymphoma, Non-Hodgkin's; Oncology: Multiple Myeloma; Oncology: Myelodysplastic Syndrome; Oncology: Osteosarcoma; Oncology: Ovarian; Oncology: Renal; Oncology: Supportive Care	(N/A); Aggressive; Diffuse large B-cell lymphoma (DLBCL); Follicular lymphoma (FL); Fourth line or greater; Indolent; Metastatic; Other subtype; Second line; Stage I; Stage II; Stage III; Stage IV; Third line; Thrombocytopenia; Unresectable	Breast Neoplasms; Carcinoma, Non-Small-Cell Lung; Carcinoma, Renal Cell; Colorectal Neoplasms; Endometrial Neoplasms; Ewing Sarcoma; Kidney Neoplasms; Lymphoma, Follicular; Lymphoma, Large B-Cell, Diffuse; Lymphoma, Large-Cell, Anaplastic; Lymphoma, Non-Hodgkin; Multiple Myeloma; Myelodysplastic Syndromes; Osteosarcoma; Ovarian Neoplasms; Palliative Care; Thrombocytopenia; Uterine Cervical Neopla…	Trialtrove	(Other Hospital/Academic/Medical Center)	Sponsor	Academic					hUCB-MSCs	Not applicable		Miscellaneous									To evaluate the efficacy and safety of human umbilical cord - mesenchymal stem cells (UC - MSCs) in CTIT. 24 cases (72.73%) of solid tumors and 9 cases (27.27%) of hematological tumors.	Platelet count	Safety/Toxicity > Adverse Drug Reactions	The primary endpoint was the proportion of patients with platelet count ≥ 75 × 10⁹/L or an increase in platelet count ≥ 20 × 10⁹/L after treatment.	Safety and Tolerability	Safety/Toxicity > Safety/Tolerability	The secondary endpoints were the probability of bleeding events and safety.	2022-06-01	Actual	24	Actual	2024-05-31	Actual							2025-06-14	Actual
646808	BAH2573-103 ESBI202571-103 NCT07066982 TrialTroveID-646808	A Phase I/II Open-Label, Multicenter Trial of Sequential Infusion of CD146-Targeted and HER2-Targeted CAR T Cells in Patients With Advanced Sarcomas	I/II	Open	Oncology	Oncology: Osteosarcoma; Oncology: Soft Tissue Sarcoma	Fourth line or greater; High-grade; Kaposi sarcoma; Localized; Locally advanced; Metastatic; Second line; Stage III; Stage IV; Third line	Ewing Sarcoma; Fibrosarcoma; Leiomyosarcoma; Liposarcoma; Lymphoma; Neuroectodermal Tumors, Primitive, Peripheral; Osteosarcoma; Rhabdomyosarcoma; Sarcoma; Sarcoma, Ewing; Sarcoma, Kaposi; Sarcoma, Synovial; Synovial Sarcoma	Trialtrove	Essen Biotech	Sponsor	Industry, all other pharma	United States		Newark	DE 19702	CD146/HER2 CAR-T therapy, Essen Biotech	T cell stimulant; Immuno-oncology therapy	erb-b2 receptor tyrosine kinase 2; melanoma cell adhesion molecule	Anticancer, immunological	Biological > Cellular > Cell origin > Autologous; Biological > Cellular > Cell technology type > Chimaeric antigen receptor > CAR-T cell; Biological > Cellular > Cell type > Blood cell > Leukocyte > Lymphocyte > T cell; Biological > Gene therapy	fludarabine (IV) cyclophosphamide (IV), unspecified	DNA synthesis inhibitor; Adenosine deaminase inhibitor; Ribonucleoside diphosphate reductase inhibitor; DNA repair enzyme inhibitor DNA inhibitor	ribonucleotide reductase catalytic subunit M1; ribonucleotide reductase regulatory subunit M2	Anticancer, antimetabolite Immunosuppressant	Small molecule; Small molecule > Synthetic small molecule Small molecule > Synthetic small molecule	CD19; ERBB2; MCAM; TNFRSF17	Diagnostic; Predictive; Predisposing; Prognostic	This is an open-label, non-randomized, multicenter Phase 1/2 trial evaluating a dual CAR-T cell therapy targeting CD146 and HER2 in patients with advanced sarcoma. Participants will receive lymphodepleting chemotherapy with cyclophosphamide and fludarabine, followed by sequential infusion of autologous CD146-specific and HER2-specific CAR-T cells. The Phase 1 portion will employ a dose-escalation…	Common Terminology Criteria for Adverse Events Dose-limiting toxicities Maximum tolerated dose	Safety/Toxicity > Adverse Drug Reactions Safety/Toxicity > Safety/Tolerability Safety/Toxicity > Safety/Tolerability	Incidence and severity of dose-limiting toxicities (DLTs) following chemotherapy preparative regimen and infusion of CD19/BCMA chimeric antigen receptor (CAR) T cells [Time Frame: 28 days] Will be recorded and graded according to the Common Terminology Criteria for Adverse Events (CTCAE) version 4.03 at three dose levels until the maximum tolerated dose (MTD) is determined.			Rate of successful manufacture and expansion of the CD146/HER-2 chimeric antigen receptor (CAR) T cells [Time Frame: 60 days] satisfy the targeted dose level and meet the required release specifications outlined in the Certificate of Analysis (COA)	2025-05-29	Actual							2027-12-10	Anticipated	2028-12-28	Anticipated
644172	DIT309T-IS001 NCT07052383 TrialTroveID-644172	A Single-Arm, Open-Label Clinical Study to Evaluate the Safety and Efficacy of DIT309 Cell Injection in Subjects With Advanced Bone and Soft Tissue Sarcomas	I	Planned	Oncology	Oncology: Osteosarcoma; Oncology: Soft Tissue Sarcoma	(N/A); Second line; Stage III; Stage IV	Ewing Sarcoma; Fibrosarcoma; Leiomyosarcoma; Liposarcoma; Osteosarcoma; Rhabdomyosarcoma; Sarcoma; Synovial Sarcoma	Trialtrove	Fuzhou Tcelltech Biotechnology Co. Shanghai Jiao Tong University School of Medicine	Sponsor Collaborator	Industry, all other pharma Academic	China		Fuzhou		DIT-309	B7-H3 antagonist; T cell stimulant; Immuno-oncology therapy; Immune checkpoint inhibitor	CD276 molecule	Anticancer, immunological	Biological > Cellular > Cell origin; Biological > Cellular > Cell technology type > Chimaeric antigen receptor > CAR-T cell; Biological > Cellular > Cell type > Blood cell > Leukocyte > Lymphocyte > T cell; Biological > Gene therapy						TNF	Diagnostic; Predictive; Predisposing; Prognostic	This is a open-Label, dose-escalation study to evaluate the safety, tolerability and antitumor activity of DIT309 in subjects with advanced bone and soft tissue sarcomas.The study also plan to explore the Maximum Tolerated Dose (MTD) and determine the Recommended Phase II Dose (RP2D) of the CAR-T cell therapy.	Adverse Events Dose-limiting toxicities Maximum tolerated dose	Safety/Toxicity > Adverse Drug Reactions Safety/Toxicity > Safety/Tolerability Safety/Toxicity > Safety/Tolerability	Safety：Incidence of Dose Limiting Toxicity (DLT) [Time Frame: 28 days after the first DIT309 infusion.] Type, incidence, and severity of dose limiting toxicities (DLTs) within 28 days after the first DIT309 infusion. Safety：Incidence and severity of adverse events (AEs) [Time Frame: 1year post CAR-T cells infusion.] To evaluate the possible adverse events after DIT309 infusion, including the inci…	Area under the curve score Clinical benefit rate Cmax Duration of overall response Immunogenicity (other timeframe) Immunogenicity Overall response rate - duration Overall response rate Progression-free survival Progressive disease rate Time to response	Pharmacokinetics/Pharmacodynamics > PK/PD Efficacy > Clinical Response/Remission Pharmacokinetics/Pharmacodynamics > PK/PD Efficacy > Clinical Response/Duration Efficacy > Immunological Response Safety/Toxicity > Adverse Drug Reactions Efficacy > Clinical Response/Remission Efficacy > Clinical Response/Remission Efficacy > Survival Efficacy > Clinical Response/Progression Efficacy > Disease Progr…	Progression Free Survival (PFS) [Time Frame: 1 year post CAR-T cells infusion.] To evaluate the time from the start of DIT309 therapy to disease progression (according to RICIST1.1 criteria) or death from any cause, whichever occurs first. The proportion of progression-free subjects from the beginning of DIT309 therapy to a fixed time point (6 months) after treatment (6-Mon PFS) will also be eval…	2025-08-20	Anticipated							2027-10-10	Anticipated	2027-10-10	Anticipated
642189	ChiCTR2500105216 TrialTroveID-642189	An exploratory clinical study of surufatinib combined with standard chemotherapy as first-line treatment in advanced osteosarcoma and soft tissue sarcoma	IV	Planned	Oncology	Oncology: Osteosarcoma; Oncology: Soft Tissue Sarcoma	First line; Metastatic; Stage III; Stage IV; Untreated	Ewing Sarcoma; Fibrosarcoma; Leiomyosarcoma; Liposarcoma; Osteosarcoma; Rhabdomyosarcoma; Sarcoma; Synovial Sarcoma	Trialtrove	(Other Cooperative Group) (Other Hospital/Academic/Medical Center)	Sponsor Sponsor	Cooperative Group Academic					undisclosed - chemotherapy surufatinib	Unidentified pharmacological activity Fibroblast growth factor receptor 1 antagonist; Vascular endothelial growth factor receptor antagonist; Colony stimulating factor receptor antagonist; CSF1-R tyrosine kinase inhibitor; FGF receptor 1 tyrosine kinase inhibitor; VEGFR-1 tyrosine kinase inhibitor; VEGFR-2 tyrosine kinase inhibitor; VEGFR-3 tyrosine kinase inhibitor	colony stimulating factor 1; colony stimulating factor 1 receptor; fibroblast growth factor receptor 1; fms related tyrosine kinase 1; fms related tyrosine kinase 4; kinase insert domain receptor	Anticancer, other Anticancer, immunological	Small molecule > Synthetic small molecule Small molecule; Small molecule > Synthetic small molecule						CYP3A4; GPT	Predictive; Predisposing; Prognostic	To explore the efficacy and safety of surufatinib combined with standard chemotherapy as the first-line treatment for advanced osteosarcoma and soft tissue sarcoma	Overall response rate	Efficacy > Clinical Response/Remission	Objective response rate (ORR) Measure time point of outcome：During the combination therapy phase, tumor imaging assessments will be performed every 2 treatment Measure method：tumor imaging assessments such as CT/MRI	Adverse Events Clinical benefit rate Overall survival Progression-free survival	Safety/Toxicity > Adverse Drug Reactions Efficacy > Clinical Response/Remission Efficacy > Survival Efficacy > Survival	Progression-free survival (PFS) Measure time point of outcome：During the combination therapy phase, tumor imaging assessments will be performed every 2 treatment Measure method：tumor imaging assessments such as CT/MRI Adverse event Measure time point of outcome：From the date of receiving the first dose of the study drug treatment until one month after the end Measure method：Safety follow-up Disea…	2025-07-01	Anticipated	23.96	Anticipated	2027-06-30	Anticipated	12.03	Anticipated	2028-06-30	Anticipated
583307	TrialTroveID-583307	Possibility of using the combination of everolimus/sorafenib medications in the treatment of children and adolescents with refractory osteosarcoma and Ewing sarcoma.	IV	Completed	Oncology	Oncology: Osteosarcoma; Oncology: Soft Tissue Sarcoma	(N/A); Second line	Ewing Sarcoma; Fibrosarcoma; Leiomyosarcoma; Liposarcoma; Osteosarcoma; Rhabdomyosarcoma; Sarcoma; Synovial Sarcoma	Trialtrove	(Other Hospital/Academic/Medical Center)	Sponsor	Academic					sorafenib everolimus	RET tyrosine kinase inhibitor; B-raf kinase inhibitor; C-kit inhibitor; C-raf kinase inhibitor; Flt-3 antagonist; Platelet-derived growth factor receptor beta kinase inhib; Raf kinase inhibitor; VEGFR tyrosine kinase inhibitor; VEGFR-2 tyrosine kinase inhibitor; VEGFR-3 tyrosine kinase inhibitor; Angiogenesis inhibitor Immunosuppressant; mTOR kinase inhibitor; Protein kinase inhibitor; Angiogenes…	fms related tyrosine kinase 3; fms related tyrosine kinase 4; kinase insert domain receptor; platelet derived growth factor subunit B; Raf-1 proto-oncogene, serine/threonine kinase; ret proto-oncogene mechanistic target of rapamycin kinase	Anticancer, other Hepatoprotective; Anticancer, antibiotic; Urological; Immunosuppressant; Antiarthritic, immunological; Neurological; Respiratory; Ophthalmological, other	Small molecule > Synthetic small molecule Small molecule; Small molecule > Synthetic small molecule								To evaluate the effect of using the combination of everolimus/sorafenib medications in the treatment of children and adolescents with refractory osteosarcoma and Ewing sarcoma.. he control points for assessing therapy efficacy were six-month and one-year progression-free survival.	Progression-free survival	Efficacy > Survival					2018-05-01	Actual	63.05	Actual	2023-08-01	Actual							2025-05-22	Actual
579154	CTR20242618 HB0052-01 NCT06992687 TrialTroveID-579154	A Phase I/II, Open-Label, Multicenter Study to Evaluate the Safety, Pharmacokinetics, Pharmacodynamics, and Efficacy of HB0052 in Patients With Advanced Solid Tumors	I/II	Open	Oncology	Oncology: Breast; Oncology: Cervical; Oncology: Colorectal; Oncology: Endometrial; Oncology: Esophageal; Oncology: Gastric; Oncology: Head/Neck; Oncology: Liver; Oncology: Lung, Non-Small Cell; Oncology: Melanoma; Oncology: Osteosarcoma; Oncology: Ovarian; Oncology: Pancreas; Oncology: Renal; Oncology: Soft Tissue Sarcoma; Oncology: Unspecified Solid Tumor	HER2 low; Localized; Locally advanced; Metastatic; Second line; Squamous Cell; Stage III; Stage IV	Breast Neoplasms; Carcinoma, Non-Small-Cell Lung; Carcinoma, Renal Cell; Colorectal Neoplasms; Endometrial Neoplasms; Esophageal Neoplasms; Ewing Sarcoma; Fibrosarcoma; Head and Neck Neoplasms; Kidney Neoplasms; Leiomyosarcoma; Liposarcoma; Liver Neoplasms; Melanoma; Neoplasms; Osteosarcoma; Ovarian Neoplasms; Pancreatic Neoplasms; Rhabdomyosarcoma; Sarcoma; Stomach Neoplasms; Synovial Sarcoma; U…	Trialtrove	Zhejiang Huahai Pharmaceutical Co./Huabo Biopharm Co. (Other Hospital/Academic/Medical Center)	Sponsor Collaborator	Industry, all other pharma Academic	China		Linhai	317024	HB-0052	Immuno-oncology therapy; Immune checkpoint inhibitor	5'-nucleotidase ecto	Anticancer, immunological	Biological > Protein > Antibody > Antibody-drug conjugate; Small molecule > Synthetic small molecule						CD4; CLDN18; CYP3A4; ERBB2; SLCO1A2; UGT1A1	Diagnostic; Predictive; Predisposing; Prognostic	To evaluate the safety and tolerability of HB0052 in patients with advanced solid tumors To evaluate HB0052 for injection in Patients with advanced solid tumors In the Phase I study, the safety and tolerability of HB0052 will be evaluated in patients with advanced solid tumors. In the Phase II study, the safety and preliminary efficacy of HB0052 at RP2D will be evaluated in patients with advanced…	Adverse Events Cardiac Telemetry Dose-limiting toxicities Maximum tolerated dose Safety and Tolerability Vital signs	Safety/Toxicity > Adverse Drug Reactions Safety/Toxicity > Cardiac Measures/Events Safety/Toxicity > Safety/Tolerability Safety/Toxicity > Safety/Tolerability Safety/Toxicity > Safety/Tolerability Safety/Toxicity > Serious Adverse Events	Primary Outcome Measures: Safety and tolerability [Time Frame: Up to 12 Months] Number of participants with a Dose Limiting Toxicity (DLT) \[ Time Frame: During the first 21 days \]DLTs will be assessed during the first 21 days of treatment for dose-escalation phase and are defined as toxicities that meet pre defined severity criteria, and assessed as having a suspected or definite relationship t…	Area under the curve score Clinical benefit rate Cmax Duration of overall response Elimination half-life Immunogenicity Neutralizing antibody response Overall response rate - duration Overall response rate Overall survival Progression-free survival Response evaluation criteria in solid tumors Safety and Tolerability Time to response Tmax	Pharmacokinetics/Pharmacodynamics > PK/PD Efficacy > Clinical Response/Remission Pharmacokinetics/Pharmacodynamics > PK/PD Efficacy > Clinical Response/Duration Pharmacokinetics/Pharmacodynamics > PK/PD Safety/Toxicity > Adverse Drug Reactions Efficacy > Immunological Response Efficacy > Clinical Response/Remission Efficacy > Clinical Response/Remission Efficacy > Survival Efficacy > Survival Eff…	Secondary Outcome Measures: AUC [Time Frame: Up to 24 Months] Area Under concentration-time Curve (AUC) Cmax [Time Frame: Up to 24 Months] Maximum serum concentration (Cmax) Tmax [Time Frame: Up to 24 Months] Half-life time of maximum concentration Other Outcome Measures: ORR assessment in dose-escalation phase [Time Frame: Up to 24 Months] Overall response rate (ORR) as measured by RECIST v1.1. …	2024-09-01	Actual							2025-09-30	Anticipated	2025-11-30	Anticipated
574529	EUCT number: 2022-501725-21-00 TrialTroveID-574529 WWU19_0008	A phase I safety, dose finding and feasibility trial of GD2IL18CART in patients with relapsed or refractory GD2 positive solid cancers	I	Open	Oncology	Oncology: Breast; Oncology: Neuroblastoma; Oncology: Osteosarcoma; Oncology: Soft Tissue Sarcoma	Estrogen receptor positive; HER2 negative; HER2 positive; Locally advanced; Metastatic; PD-1 High; PD-1 Refractory; PD-L1 High; PD-L1 Refractory; Progesterone receptor positive; Second line; Stage III; Stage IV; Third line; Triple receptor negative	Breast Neoplasms; Ewing Sarcoma; Fibrosarcoma; Leiomyosarcoma; Liposarcoma; Neuroblastoma; Osteosarcoma; Rhabdomyosarcoma; Sarcoma; Synovial Sarcoma	Trialtrove	(Other Hospital/Academic/Medical Center)	Sponsor	Academic					GD2IL18CART	T cell stimulant; Immuno-oncology therapy	interleukin 18	Anticancer, immunological	Biological > Cellular > Cell origin > Autologous; Biological > Cellular > Cell technology type > Chimaeric antigen receptor > CAR-T cell; Biological > Cellular > Cell type > Blood cell > Leukocyte > Lymphocyte > T cell; Biological > Gene therapy	fludarabine (IV) codeine anakinra levetiracetam cyclophosphamide (IV), unspecified dexamethasone, Oculis tocilizumab-anoh, tocilizumab, Celltrion acetaminophen	DNA synthesis inhibitor; Adenosine deaminase inhibitor; Ribonucleoside diphosphate reductase inhibitor; DNA repair enzyme inhibitor Opioid mu receptor agonist Interleukin 1 receptor antagonist Acetylcholine receptor agonist DNA inhibitor Glucocorticoid receptor modulator Interleukin 6 receptor antagonist Cyclooxygenase inhibitor	ribonucleotide reductase catalytic subunit M1; ribonucleotide reductase regulatory subunit M2 interleukin 1 receptor type 1 synaptic vesicle glycoprotein 2A nuclear receptor subfamily 3 group C member 1 interleukin 6 receptor	Anticancer, antimetabolite Analgesic, opioid Immunological, unspecified; Immunosuppressant; Anti-inflammatory; Antiarthritic, immunological; Antigout Analgesic, other; Antidepressant; Antiepileptic; Antimigraine; Antiparkinsonian; Multiple sclerosis treatment Immunosuppressant Symptomatic antidiabetic; Anti-inflammatory; Analgesic, other; Ophthalmological, other Dermatological; Immunological, uns…	Small molecule; Small molecule > Synthetic small molecule Small molecule > Synthetic small molecule Biological > Protein > Recombinant protein Small molecule; Small molecule > Synthetic small molecule > Synthetic isomeric Small molecule > Synthetic small molecule Reformulation > Optimized reformulation > Nanoparticle optimized; Small molecule > Synthetic small molecule Biological > Biological, ot…	CDK4; ERBB2	Diagnostic; Predictive; Predisposing; Prognostic	To study safety, dose finding and feasibility of GD2IL18CART in patients with relapsed or refractory GD2 positive solid cancers	Adverse Events Common Terminology Criteria for Adverse Events Dose-limiting toxicities Maximum tolerated dose Overall response rate Safety and Tolerability	Safety/Toxicity > Adverse Drug Reactions Safety/Toxicity > Adverse Drug Reactions Safety/Toxicity > Safety/Tolerability Safety/Toxicity > Safety/Tolerability Efficacy > Clinical Response/Remission Safety/Toxicity > Safety/Tolerability	Primary objective: Assessment of safety and toxicity of GD2IL18CART Dose-finding objective: Recommended dose (RD) of GD2IL18CART Efficacy objective: Response to autologous GD2IL18CART Primary end points Overall incidence and severity of AEs (CTCAE version 5.0) Dose-finding part: RD of GD2IL18CART based on the maximum tolerated dose (MTD) selected by the Bayesian Optimal Interval (BOIN) Design dec…	Duration of overall response Overall survival	Efficacy > Clinical Response/Duration Efficacy > Survival	Secondary end points In vivo persistence/immune function of GD2IL18CART Proportion of patients for whom a GD2IL18CART product can be generated Best response Duration of response, relapse rate and time to relapse Disease-free and overall survival at 1 year	2024-04-29	Actual							2027-05-15	Anticipated
573207	NCT06951425 TH027-ST001 TrialTroveID-573207	A Phase l, Open-Label, Dose-escalation Study to Evaluate the Safety, Tolerability and Antitumor Activity of TH027 CAR-T Cells (TH-CART-027) in Subjects With Relapsed or Refractory Solid Tumors	I	Planned	Oncology	Oncology: Gastric; Oncology: Lung, Non-Small Cell; Oncology: Metastatic Cancer; Oncology: Neuroblastoma; Oncology: Osteosarcoma; Oncology: Ovarian; Oncology: Unspecified Solid Tumor	(N/A); Peritoneal mets; Second line	Carcinoma, Non-Small-Cell Lung; Ewing Sarcoma; Neoplasm Metastasis; Neoplasms; Neuroblastoma; Osteosarcoma; Ovarian Neoplasms; Peritoneal Neoplasms; Stomach Neoplasms	Trialtrove	(Other Hospital/Academic/Medical Center) Thinking Biomed (Beijing) Co.	Sponsor Collaborator	Academic Industry, all other pharma	China		Beijing		TH-027	T cell stimulant; Immuno-oncology therapy	Unspecified	Anticancer, immunological	Biological > Cellular > Cell technology type > Chimaeric antigen receptor > CAR-T cell; Biological > Cellular > Cell type > Blood cell > Leukocyte > Lymphocyte > T cell; Biological > Gene therapy						CD276; insulin	Diagnostic; Predictive; Predisposing; Prognostic	This is a Phase l, Open-Label, Dose-escalation Study to Evaluate the Safety, Tolerabilityand Antitumor Activity of TH027 CAR-T Cell lnjection (TH-CART-027) in Subjects With Relapsed or Refractory Solid Tumors.	Adverse Events Dose-limiting toxicities	Safety/Toxicity > Adverse Drug Reactions Safety/Toxicity > Safety/Tolerability	Safety：Incidence of Dose Limiting Toxicity (DLT) [Time Frame: 28 days after the first TH-CART-027 infusion.] Limiting toxicity type, incidence, and severity of dose limiting toxicities (DLTs) within 28 days after the first TH-CART-027 infusion Safety：Incidence and severity of adverse events (AEs) [Time Frame: Six months post CAR-T cells infusion.] To evaluate possible adverse events after TH-CAPT…	Clinical benefit rate Complete response Overall response rate Overall survival Partial response Progression-free survival Progressive disease rate Response evaluation criteria in solid tumors Stable Disease	Efficacy > Clinical Response/Remission Efficacy > Clinical Response/Remission Efficacy > Clinical Response/Remission Efficacy > Survival Efficacy > Clinical Response/Remission Efficacy > Survival Efficacy > Clinical Response/Progression Efficacy > Clinical Response/Remission Efficacy > Clinical Response/Remission	Overall survival (OS) [Time Frame: 12 and 24 months post CAR-T cells infusion.] Time from treatment initiation to death from any cause. Objective response rate (ORR) [Time Frame: 3 months post CAR-T cells infusion.] The assessment will be based on the investigator's evaluation of imaging evaluations, with efficacy evaluated according to the Response Evaluation Criteria in Solid Tumors (RECIST 1.1…	2025-06-01	Anticipated							2028-11-30	Anticipated	2028-11-30	Anticipated
571726	104420-RMC COPS-01 NCT06940349 TrialTroveID-571726	A Phase 1b/2 Open Label, Dose Escalating, Single Center Study to Evaluate the Safety, Tolerability and Initial Efficacy of Palbociclib + Sunitinib Oral Kinase Inhibitor Combination as a Treatment for Advanced Solid Tumors	I/II	Open	Oncology	Oncology: Bile Duct (Cholangiocarcinoma); Oncology: Breast; Oncology: Colorectal; Oncology: Fallopian Tube; Oncology: Gastric; Oncology: Lung, Non-Small Cell; Oncology: Neuroendocrine; Oncology: Osteosarcoma; Oncology: Ovarian; Oncology: Pancreas; Oncology: Primary Peritoneal; Oncology: Soft Tissue Sarcoma; Oncology: Unspecified Solid Tumor	(N/A); High-grade; Second line; Stage III; Stage IV	Bile Duct Neoplasms; Breast Neoplasms; Carcinoma, Non-Small-Cell Lung; Cholangiocarcinoma; Colorectal Neoplasms; Ewing Sarcoma; Fallopian Tube Neoplasms; Fibrosarcoma; Leiomyosarcoma; Liposarcoma; Neoplasms; Neuroendocrine Tumors; Osteosarcoma; Ovarian Neoplasms; Pancreatic Neoplasms; Peritoneal Neoplasms; Rhabdomyosarcoma; Sarcoma; Stomach Neoplasms; Synovial Sarcoma	Trialtrove	(Other Hospital/Academic/Medical Center)	Sponsor	Academic					sunitinib palbociclib	Platelet-derived growth factor alpha receptor antagonist; Platelet-derived growth factor beta receptor antagonist; Vascular endothelial growth factor receptor 1 antagonist; Vascular endothelial growth factor receptor 2 antagonist; Vascular endothelial growth factor receptor 3 antagonist; RET tyrosine kinase inhibitor; C-kit inhibitor; CSF1-R tyrosine kinase inhibitor; Flt-3 antagonist; MET tyrosi…	fms related tyrosine kinase 1; fms related tyrosine kinase 3; fms related tyrosine kinase 4; kinase insert domain receptor; KIT proto-oncogene, receptor tyrosine kinase; platelet derived growth factor receptor alpha; ret proto-oncogene cyclin dependent kinase 4; cyclin dependent kinase 6	Anticancer, other Anticancer, other	Small molecule; Small molecule > Synthetic small molecule Small molecule; Small molecule > Synthetic small molecule								The goal of this clinical trial is to learn if a combination of Palbociclib and Sunitinib is safe and effective in various solid tumors. The main questions it aims to answer are: * Is the drugs combination safe for the participants? * Is the drug combination effective in all solid malignancies? It is a single arm study, phase 1b/2, dose escalation and expansion, to determine the safety, tolerabil…	Common Terminology Criteria for Adverse Events Complete response Partial response Progressive disease rate Response evaluation criteria in solid tumors Safety and Tolerability Stable Disease Treatment Emergent Adverse Events	Safety/Toxicity > Adverse Drug Reactions Efficacy > Clinical Response/Remission Efficacy > Clinical Response/Remission Efficacy > Clinical Response/Progression Efficacy > Clinical Response/Remission Safety/Toxicity > Safety/Tolerability Efficacy > Clinical Response/Remission Safety/Toxicity > Adverse Drug Reactions	Primary Outcome Measures Primary safety analysis [Time Frame: To be assessed every Disease Monitoring and Safety Board, Every 4 months.] To evaluate the incidence and severity of treatment related adverse events of the Palbociclib and Sunitinib combination using CTCAE v5.0 in all indications Primary efficacy analysis [Time Frame: Through study completion, estimated 18 months.] To determine the pe…	Complete response Overall response rate Partial response Progression-free survival Quality of Life Response rate Time to progression	Efficacy > Clinical Response/Remission Efficacy > Clinical Response/Remission Efficacy > Clinical Response/Remission Efficacy > Survival HEOR > Health-Related Quality Of Life Efficacy > Clinical Response/Remission Efficacy > Disease Progression	Secondary Outcome Measures Response rate [Time Frame: Through study completion, estimated 18 months.] To determine the response rate (sum of Complete Response (CR) + Partial Response (PR) for all patients with all indications Time to progression [Time Frame: Through study completion, estimated 18 months.] To determine the Time-To-Progression (TTP) for all patients with all indications Progression…	2021-10-21	Actual							2026-01-01	Anticipated	2028-01-01	Anticipated
571710	B2025-200-01 NCT06939855 TrialTroveID-571710	Efficacy and Safety of QL1706 in the Treatment of Advanced Bone and Soft Tissue Sarcoma: a Phase II Clinical Study	II	Open	Oncology	Oncology: Osteosarcoma; Oncology: Soft Tissue Sarcoma	Line of therapy N/A; Localized; Locally advanced; Metastatic; Unresectable	Ewing Sarcoma; Fibrosarcoma; Leiomyosarcoma; Liposarcoma; Osteosarcoma; Rhabdomyosarcoma; Sarcoma; Soft Tissue Neoplasms; Synovial Sarcoma	Trialtrove	(Other Hospital/Academic/Medical Center)	Sponsor	Academic					iparomlimab + tuvonralimab	PD-1 antagonist; CTLA4 antagonist; Immuno-oncology therapy; Immune checkpoint inhibitor	cytotoxic T-lymphocyte associated protein 4; programmed cell death 1	Anticancer, immunological	Biological > Protein > Antibody > Bispecific antibody; Biological > Protein > Antibody > Human monoclonal antibody; Biological > Protein > Antibody > Humanized monoclonal antibody; Biological > Protein > Antibody > Monoclonal antibody, other								This is a single-center, open-label phase II study of QL1706 for the treatment of advanced bone and soft tissue sarcomas.The study includes screening period, treatment period and follow-up period. Subjects will receive QL1706 5mg/kg iv every 3 weeks until disease progression or intolerance. Efficacy should be evaluated and safety will be monitored throughout the study.	Progression-free survival Response evaluation criteria in solid tumors	Efficacy > Survival Efficacy > Clinical Response/Remission	12 week PFS [Time Frame: From randomization to the first occurrence of disease progression or death from any cause, whichever occurs earlier, assessed at 12 weeks after first treatment] The PFS rate at 12 weeks after the first injection assessed by the the investigator according to RECIST V1.1	Clinical benefit rate Overall response rate - duration Overall response rate Response evaluation criteria in solid tumors	Efficacy > Clinical Response/Remission Efficacy > Clinical Response/Remission Efficacy > Clinical Response/Remission Efficacy > Clinical Response/Remission	overall response rate (ORR) [Time Frame: Every 6 weeks, from the date of enrollment until the date of the last time that tumor imaging and assessment of disease has been done, assessed up to 2 years] The ORR assessed by the investigator according to RECIST V1.1 The Disease Control Rate (DOR) [Time Frame: Every 6 weeks, from the date of enrollment until the date of the last time that tumor imaging…	2025-05-31	Actual							2027-05-01	Anticipated	2028-05-01	Anticipated
570823	ARTEMIS-011 HS-20093-304 NCT06935409 TrialTroveID-570823	A Randomized, Controlled, Open-label, Multicenter Phase III Clinical Study to Evaluate the Efficacy and Safety of HS-20093 for Injection Versus Gemcitabine in Combination With Docetaxel in the Treatment of Osteosarcoma After Previous Second-line Treatment Failure (ARTEMIS-011)	III	Planned	Oncology	Oncology: Osteosarcoma	(N/A); Second line	Ewing Sarcoma; Osteosarcoma	Trialtrove	Jiangsu Hansoh Pharmaceutical Group Co./Shanghai Hansoh Biomedical Technology Co.	Sponsor	Industry, all other pharma	China		Lianyungang	222069	risvutatug rezetecan	DNA topoisomerase I inhibitor; Immuno-oncology therapy; Immune checkpoint inhibitor	CD276 molecule; DNA topoisomerase I	Anticancer, immunological	Biological > Protein > Antibody > Antibody-drug conjugate; Small molecule > Synthetic small molecule	docetaxel gemcitabine hydrochloride	Tubulin inhibitor; Taxane; Tubulin polymerization inhibitor DNA synthesis inhibitor; Thymidylate synthase inhibitor; DNA repair enzyme inhibitor; Cell cycle inhibitor	tubulin beta class I checkpoint kinase 1	Anticancer, other Antiviral, other; Anticancer, antimetabolite	Small molecule; Small molecule > Semisynthetic small molecule Small molecule; Small molecule > Synthetic small molecule; Unidentified			To evaluate the efficacy and safety of HS-20093 for injection versus gemcitabine in combination with docetaxel in patients with osteosarcoma who have at least second-line treatment failure.	Progression-free survival Response evaluation criteria in solid tumors	Efficacy > Survival Efficacy > Clinical Response/Remission	Primary Outcome Measures PFS assessed by IRC as per RECIST 1.1 criteria [Time Frame: From the date of randomization to documented progressive disease, death, lost to follow-up, or withdrawal by the participant; Up to approximately 5 years.] PFS is defined as the time interval from the randomization to disease progression as per ICR assessment or death due to any cause.	Clinical benefit rate Complete response Duration of overall response Overall response rate Overall survival Partial response Progression-free survival Progressive disease rate Response evaluation criteria in solid tumors	Efficacy > Clinical Response/Remission Efficacy > Clinical Response/Remission Efficacy > Clinical Response/Duration Efficacy > Clinical Response/Remission Efficacy > Survival Efficacy > Clinical Response/Remission Efficacy > Survival Efficacy > Clinical Response/Progression Efficacy > Clinical Response/Remission	Secondary Outcome Measures ORR assessed by IRC as per RECIST 1.1 criteria [Time Frame: From the date of randomization to documented progressive disease, death, lost to follow-up, or withdrawal by the participant; Up to approximately 5 years] Confirmed ORR is defined as the sum of the complete response (CR) rate and partial response (PR) rate as per ICR per Response Evaluation Criteria In Solid Tu…	2025-04-30	Anticipated							2026-07-31	Anticipated	2027-10-31	Anticipated
566899	2024-16461 NCT06892678 TrialTroveID-566899	DFMO Maintenance for Patients With Relapsed/Refractory Ewing Sarcoma or Osteosarcoma	I/II	Open	Oncology	Oncology: Osteosarcoma; Oncology: Soft Tissue Sarcoma	(N/A); Maintenance/Consolidation; Second line	Ewing Sarcoma; Fibrosarcoma; Leiomyosarcoma; Liposarcoma; Osteosarcoma; Recurrence; Rhabdomyosarcoma; Sarcoma; Sarcoma, Ewing; Synovial Sarcoma	Trialtrove	Montefiore Medical Center Johns Hopkins University	Sponsor Collaborator	Academic Academic					eflornithine, oral solution, Orbus Therapeutics	DNA inhibitor; Ornithine decarboxylase inhibitor	ornithine decarboxylase, Trypanosoma brucei	Anticancer, other	Reformulation > Oral reformulation; Small molecule > Synthetic small molecule								The purpose of this study is to determine the feasibility of administering DFMO to patients with relapsed Ewing sarcoma and osteosarcoma who have completed all planned therapy and have no evidence of disease	Recurrence	Efficacy > Clinical Response/Remission	Feasibility of Administering DFMO [Time Frame: Up to 2 years] Feasibility will be defined as the ability to successfully administer DFMO to at least 80% of subjects who initiate therapy until either disease recurrence or completion of the maximally allowed duration of therapy. Results will be summarized using basic descriptive statistics.	Event-free survival Recurrence	Efficacy > Survival Efficacy > Clinical Response/Remission	Event Free Survival [Time Frame: Up to 2 years] The number/percentage of participants with event-free survival (EFS) will be determined. Event-free survival will be defined as the time from diagnosis until drug discontinuation, disease progression, recurrence at any site, secondary malignancy, death from any cause, or last follow-up, whichever is observed first.	2025-04-07	Actual							2030-04-01	Anticipated	2030-04-01	Anticipated
554800	IRB00450219 J2489 NCT06796543 TARGET-RT TrialTroveID-554800	Targeted Oligometastatic Radiation in Pediatric and Young Adult Patients With Soft Tissue and Bone Sarcoma	II	Open	Oncology	Oncology: Osteosarcoma; Oncology: Soft Tissue Sarcoma	(N/A); First line; Metastatic; Untreated	Ewing Sarcoma; Fibrosarcoma; Leiomyosarcoma; Liposarcoma; Osteosarcoma; Rhabdomyosarcoma; Sarcoma; Synovial Sarcoma	Trialtrove	Sidney Kimmel Comprehensive Cancer Center at Johns Hopkins (Other Hospital/Academic/Medical Center)	Sponsor Collaborator	Academic Academic					undisclosed - chemotherapy	Unidentified pharmacological activity		Anticancer, other	Small molecule > Synthetic small molecule	radiation therapy	Unidentified pharmacological activity		Miscellaneous	Small molecule > Synthetic small molecule	EFS/CASS3	Diagnostic; Predictive; Prognostic	The aim of the study is to investigate if the investigators can improve the overall survival of these patients by targeting metastatic sites with radiation.	Event-free survival	Efficacy > Survival	Primary Outcome Measures Outcome Measure Measure Description Time Frame Event free survival 2-year event free survival (EFS1) after cRT in patients with oligometastatic sarcoma as compared to historical control (applies to newly diagnosed (Stratum A) patients. 2 years	Event-free survival Overall survival	Efficacy > Survival Efficacy > Survival	Secondary Outcome Measures Outcome Measure Measure Description Time Frame Overall survival (OS) 2-year overall survival (OS) after cRT (applies to newly diagnosed (Stratum A) patients) 2 years Overall Survival (OS) and Event Free Survival (EFS1), stratified by sarcoma histology To determine differences in overall survival (OS) and event free survival (EFS1) after cRT between EWS, RMS and other sa…	2025-03-25	Actual							2028-03-01	Anticipated	2030-03-01	Anticipated
554645	CTR20250213 GH56C101 NCT06796699 TrialTroveID-554645	A Multi-center, Single-Arm, Open-Label Phase Ia/Ib Clinical Study Evaluating the Safety, Tolerability, Pharmacokinetics, Pharmacodynamics, and Preliminary Efficacy of GH56 Capsules in Subjects With MTAP-Deleted Advanced Solid Tumors	I	Open	Oncology	Oncology: Bladder; Oncology: CNS, Glioblastoma; Oncology: Esophageal; Oncology: Lung, Non-Small Cell; Oncology: Osteosarcoma; Oncology: Pancreas; Oncology: Renal; Oncology: Soft Tissue Sarcoma; Oncology: Unspecified Solid Tumor	(N/A); Locally advanced; Metastatic; Second line; Stage III; Stage IV	Carcinoma, Non-Small-Cell Lung; Carcinoma, Renal Cell; Esophageal Neoplasms; Ewing Sarcoma; Fibrosarcoma; Glioblastoma; Kidney Neoplasms; Leiomyosarcoma; Liposarcoma; Neoplasms; Osteosarcoma; Pancreatic Neoplasms; Rhabdomyosarcoma; Sarcoma; Synovial Sarcoma; Urethral Neoplasms; Urinary Bladder Neoplasms; Wilms Tumor	Trialtrove	Suzhou Genhouse Bio Co.	Sponsor	Industry, all other pharma	China		Suzhou	215000	GH-56	Protein arginine methyltransferase 5 inhibitor	protein arginine methyltransferase 5	Anticancer, other	Small molecule > Synthetic small molecule						CD4; CYP3A4; MTAP	Diagnostic; Predictive; Predisposing; Prognostic	This is a multicenter, single-arm, open-label, dose-escalation, dose-expansion study to evaluate the safety, tolerability, PK/PD, and preliminary anti-tumor activity of GH56 Capsule in subjects with advanced solid tumors who have failed or are intolerant in standard treatment, or have no standard therapy. The clinical trial will be carried out in two parts: phase Ia study (dose escalation study) …	Adverse Events Cardiac Telemetry Maximum tolerated dose Safety and Tolerability Serious Adverse Event Treatment Emergent Adverse Events Vital signs	Safety/Toxicity > Adverse Drug Reactions Safety/Toxicity > Cardiac Measures/Events Safety/Toxicity > Safety/Tolerability Safety/Toxicity > Safety/Tolerability Safety/Toxicity > Serious Adverse Events Safety/Toxicity > Adverse Drug Reactions Safety/Toxicity > Serious Adverse Events	1. Determination of Maximum Tolerated Dose (MTD) , RDEs of GH56. [Time Frame: Approximately 3 years] MTD is the highest dose of a treatment that does not cause unacceptable side effects. RDEs stand for Recommended Dose for Expansion. Characterize the Safety of GH56 [Time Frame: Approximately 3 years] Number of participants with treatment-emergent adverse events and serious AEs. Primary endpoint a…	Clinical benefit rate Cmax Duration of overall response Elimination half-life Overall response rate - duration Overall response rate Overall survival Progression-free survival Progressive disease rate Response evaluation criteria in solid tumors Safety and Tolerability Time to response Tmax	Efficacy > Clinical Response/Remission Pharmacokinetics/Pharmacodynamics > PK/PD Efficacy > Clinical Response/Duration Pharmacokinetics/Pharmacodynamics > PK/PD Efficacy > Clinical Response/Remission Efficacy > Clinical Response/Remission Efficacy > Survival Efficacy > Survival Efficacy > Clinical Response/Progression Efficacy > Clinical Response/Remission Safety/Toxicity > Safety/Tolerability Ef…	Objective Response Rate (ORR) [Time Frame: Approximately 3 years] Based on assessment of radiographic imaging per RECIST version 1.1 Disease Control Rate (DCR) [Time Frame: Approximately 3 years] Based on assessment of radiographic imaging per RECIST version 1.1 Duration of Response (DOR) [Time Frame: Approximately 3 years] Based on assessment of radiographic imaging per RECIST version 1.1 Progre…	2025-02-19	Actual							2027-12-31	Anticipated	2028-02-29	Anticipated
551463	NCC5006 NCT06761417 TrialTroveID-551463	A Prospective, Single-arm Clinical Study of Liposomal Mitoxantrone Combination Regimen in the Treatment of Relapsed and Refractory Solid Tumors in Children, Adolescents and Young Adults	II	Planned	Oncology	Oncology: Neuroblastoma; Oncology: Osteosarcoma; Oncology: Soft Tissue Sarcoma; Oncology: Unspecified Solid Tumor	(N/A); Pediatric or Adolescent; Second line	Ewing Sarcoma; Fibrosarcoma; Leiomyosarcoma; Liposarcoma; Neoplasms; Neuroblastoma; Osteosarcoma; Rhabdomyosarcoma; Sarcoma; Synovial Sarcoma	Trialtrove	Chinese Academy of Medical Sciences	Sponsor	Government					capecitabine mitoxantrone, NeoPharm catequentinib	DNA synthesis inhibitor; Thymidylate synthase inhibitor; RNA synthesis inhibitor DNA topoisomerase II inhibitor Vascular endothelial growth factor receptor 2 antagonist; Vascular endothelial growth factor receptor 3 antagonist; FGF receptor 1 tyrosine kinase inhibitor; FGF receptor 2 tyrosine kinase inhibitor; FGF receptor 3 tyrosine kinase inhibitor; FGF receptor 4 tyrosine kinase inhibitor; VEG…	thymidylate synthetase DNA topoisomerase II alpha fibroblast growth factor receptor 1; fibroblast growth factor receptor 2; fibroblast growth factor receptor 3; fibroblast growth factor receptor 4; fms related tyrosine kinase 4; kinase insert domain receptor	Anticancer, antimetabolite Anticancer, other; Multiple sclerosis treatment Anticancer, immunological; Respiratory	Small molecule; Small molecule > Synthetic small molecule Reformulation > Optimized reformulation > Liposome; Small molecule > Synthetic small molecule Small molecule > Synthetic small molecule								The aim of this clinical study is to determine the efficacy and safety of the liposomal mitoxantrone combination regimen in treating relapsed and refractory solid tumors among children, adolescents, and young adults. The key questions it intends to address are: Can the liposomal mitoxantrone combination regimen improve the objective response rate (ORR) compared to historical data? What are the ad…	Complete response Overall response rate Partial response	Efficacy > Clinical Response/Remission Efficacy > Clinical Response/Remission Efficacy > Clinical Response/Remission	Primary Outcome Measures Rate of Objective response(ORR) [Time Frame: Up to 6 cycles of chemotherapy (each cycle is 21 days)] Rate of Objective response (ORR) after 4 or 6 cycles of Liposomal Mitoxantrone Combination Regimen, including complete response (CR) and partial response (PR)	Adverse Events Clinical benefit rate Complete response Overall survival Partial response Progression-free survival Safety and Tolerability Stable Disease	Safety/Toxicity > Adverse Drug Reactions Efficacy > Clinical Response/Remission Efficacy > Clinical Response/Remission Efficacy > Survival Efficacy > Clinical Response/Remission Efficacy > Survival Safety/Toxicity > Safety/Tolerability Efficacy > Clinical Response/Remission	Secondary Outcome Measures Rate of Disease control (DCR) [Time Frame: Up to 6 cycles of Liposomal Mitoxantrone Combination Regimen (each cycle is 21 days)] Refers to the percentage of patients with confirmed complete response, partial response, and disease stability in patients with evaluable efficacy Progression-free survival (PFS) [Time Frame: From date of enrollment unit the date of first docu…	2025-02-01	Anticipated							2027-04-01	Anticipated	2028-02-01	Anticipated
546680	NCT06714383 SMA-OS-001 TrialTroveID-546680	A Prospective Randomized Phase Ⅱ Study of Trilaciclib Combing Chemotherapy in the Neoadjuvant Treatment of Osteosarcoma	II	Open	Oncology	Oncology: Osteosarcoma	(N/A); First line; High-grade; Localized; Neoadjuvant	Ewing Sarcoma; Osteosarcoma	Trialtrove	(Other Hospital/Academic/Medical Center)	Sponsor	Academic					lobaplatin pirarubicin trilaciclib	DNA inhibitor; DNA synthesis inhibitor DNA topoisomerase II inhibitor Cyclin-dependent kinase 4 inhibitor; Cyclin-dependent kinase 6 inhibitor	Not applicable DNA topoisomerase II alpha cyclin dependent kinase 4; cyclin dependent kinase 6	Anticancer, alkylating Anticancer, antibiotic Anticancer, other; Radio/chemoprotective	Small molecule; Small molecule > Synthetic small molecule Small molecule > Synthetic small molecule Small molecule; Small molecule > Synthetic small molecule						THPO; TPO	Diagnostic; Predisposing; Prognostic	To evaluate the clinical application value in bone marrow protection of Trilaciclib in the neoadjuvant treatment of stage II/III classic osteosarcoma in combination with pirarubicin and lobaplatin.			Incidence of grade 3/4 neutropenia [Time Frame: up to 30 days] Incidence of grade 3/4 neutropenia up to 30 days	Adverse Events Serious Adverse Event	Safety/Toxicity > Adverse Drug Reactions Safety/Toxicity > Serious Adverse Events	Duration of grade 3/4 neutropenia [Time Frame: up to 30 days] Duration of grade 3/4 neutropenia up to 30 days Incidence of grade 3/4 thrombocytopenia [Time Frame: up to 30 days] Incidence of grade 3/4 thrombocytopenia up to 30 days Incidence of grade 3 or 4 anemia [Time Frame: up to 30 days] Incidence of grade 3 or 4 anemia up to 30 days Incidence of febrile neutropenia [Time Frame: up to 30 days…	2024-11-13	Actual							2025-07-01	Anticipated	2025-11-01	Anticipated
546086	24-591 NCT06709495 TrialTroveID-546086	Phase I/II Trial to Evaluate the Safety and Efficacy of PEEL-224 in Combination with Vincristine and Temozolomide in Adolescents and Young Adults with Relapsed or Refractory Sarcomas	I/II	Open	Oncology	Oncology: Osteosarcoma; Oncology: Soft Tissue Sarcoma	(N/A); Pediatric or Adolescent; Second line	Desmoplastic Small Round Cell Tumor; Ewing Sarcoma; Fibrosarcoma; Leiomyosarcoma; Liposarcoma; Neuroectodermal Tumors, Primitive, Peripheral; Osteosarcoma; Rhabdomyosarcoma; Sarcoma; Sarcoma, Ewing; Synovial Sarcoma	Trialtrove	(Other Hospital/Academic/Medical Center) Peel Therapeutics	Sponsor Collaborator	Academic Industry, all other pharma	United States	UT	Salt Lake City	84108	vincristine temozolomide pegfilgrastim filgrastim PEEL-224	Microtubule inhibitor; Vinca alkaloid DNA inhibitor; T cell stimulant Granulocyte colony stimulating factor agonist Granulocyte colony stimulating factor agonist DNA topoisomerase I inhibitor; DNA topoisomerase inhibitor	Not applicable colony stimulating factor 3 receptor colony stimulating factor 3 receptor DNA topoisomerase I	Anticancer, other Anticancer, alkylating Radio/chemoprotective; Haematological; Cytokine Antiviral, anti-HIV; Radio/chemoprotective; Haematological; Cytokine Anticancer, other	Small molecule > Synthetic small molecule Small molecule; Small molecule > Synthetic small molecule Biological > Protein; Biological > Protein > Recombinant protein > Recombinant growth factor; Reformulation > Conjugate > Pegylated Biological > Protein; Biological > Protein > Recombinant protein > Recombinant growth factor Natural product > Plant; Small molecule						CYP1A2; CYP3A4	Diagnostic; Predictive; Predisposing; Prognostic	This research is being done to test a new drug called PEEL-224 in combination with two commercially available drugs, Vincristine and Temozolomide, and to determine how effective this combination of drugs is at treating Ewing Sarcoma (EWS) and Desmoplastic Small Round Cell Tumor (DSRCT), as well as multiple other kinds of sarcomas. The names of the study drugs and biological agents involved in thi…	Adverse Events Common Terminology Criteria for Adverse Events Complete response Dose-limiting toxicities Maximum tolerated dose Overall response rate Partial response Percentage of Responders Response evaluation criteria in solid tumors Safety and Tolerability	Safety/Toxicity > Adverse Drug Reactions Safety/Toxicity > Adverse Drug Reactions Efficacy > Clinical Response/Remission Safety/Toxicity > Safety/Tolerability Safety/Toxicity > Safety/Tolerability Efficacy > Clinical Response/Remission Efficacy > Clinical Response/Remission Efficacy > Clinical Response Efficacy > Clinical Response/Remission Safety/Toxicity > Safety/Tolerability	Primary Outcome Measures : Maximum Tolerated Dose (MTD) (Phase 1) [Time Frame: Up to 35 days] The MTD is determined by a Continual Reassessment Method (CRM) design and defined as the dose level with the posterior probability of dose-limiting toxicity (DLT) closest to the target toxicity rate of 0.3 with a maximum sample size of 15. The DLT observation period is up to 35 days long, beginning at th…	Adverse Events Area under the curve score Circulating Tumor Cells Cmax Complete response-duration Complete response Disease Progression - duration Duration of overall response NCI-CTC scale Overall response rate - duration Overall response rate Overall survival Partial response Percentage of Responders Plasma concentration Progression-free survival Response evaluation criteria in solid tumors Sta…	Safety/Toxicity > Adverse Drug Reactions Pharmacokinetics/Pharmacodynamics > PK/PD Efficacy > Clinical Response/Remission Pharmacokinetics/Pharmacodynamics > PK/PD Efficacy > Clinical Response/Remission Efficacy > Clinical Response/Remission Efficacy > Disease Progression Efficacy > Clinical Response/Duration Safety/Toxicity > Side Effects Efficacy > Clinical Response/Remission Efficacy > Clinica…	Secondary Outcome Measures : Objective Response Rate Other Sarcoma Cohort [Time Frame: Up to 5 years (based on accrual duration of 2 years)] ORR is defined as the percentage of participants achieving complete response (CR) or partial response (PR) on treatment based on RECIST 1.1 criteria. Evaluable participants must have measurable disease at screening, be treated at RP2D dose, have received at …	2025-01-27	Actual							2028-11-01	Anticipated	2029-09-01	Anticipated
545072	ARTEMIS-103 CTR20244477 HS-20093-106 NCT06699576 TrialTroveID-545072	ARTEMIS-103: a Phase Ib, Open-label, Multi-center Study to Evaluate Safety, Tolerability, Pharmacokinetics and Efficacy of Intravenous Administration of HS-20093 in Combination with Other Anti-cancer Agents in Patients with Bone and Soft Tissue Sarcoma.	I	Planned	Oncology	Oncology: Osteosarcoma; Oncology: Soft Tissue Sarcoma	First line; Locally advanced; Metastatic; PD-L1 Naive; Second line; Stage III; Stage IV; Third line	Ewing Sarcoma; Fibrosarcoma; Leiomyosarcoma; Liposarcoma; Osteosarcoma; Rhabdomyosarcoma; Sarcoma; Synovial Sarcoma	Trialtrove	Jiangsu Hansoh Pharmaceutical Group Co./Shanghai Hansoh Biomedical Technology Co. Jiangsu Hansoh Pharmaceutical Group Co./Changzhou Hengbang Pharmaceutical Co.	Sponsor Collaborator	Industry, all other pharma Industry, all other pharma	China China		Lianyungang Lianyungang	222069 222069	risvutatug rezetecan	DNA topoisomerase I inhibitor; Immuno-oncology therapy; Immune checkpoint inhibitor	CD276 molecule; DNA topoisomerase I	Anticancer, immunological	Biological > Protein > Antibody > Antibody-drug conjugate; Small molecule > Synthetic small molecule	epirubicin catequentinib adebrelimab	DNA synthesis inhibitor; Radical formation stimulant; DNA topoisomerase II inhibitor; RNA synthesis inhibitor Vascular endothelial growth factor receptor 2 antagonist; Vascular endothelial growth factor receptor 3 antagonist; FGF receptor 1 tyrosine kinase inhibitor; FGF receptor 2 tyrosine kinase inhibitor; FGF receptor 3 tyrosine kinase inhibitor; FGF receptor 4 tyrosine kinase inhibitor; VEGFR…	DNA topoisomerase II alpha fibroblast growth factor receptor 1; fibroblast growth factor receptor 2; fibroblast growth factor receptor 3; fibroblast growth factor receptor 4; fms related tyrosine kinase 4; kinase insert domain receptor CD274 molecule	Anticancer, antibiotic Anticancer, immunological; Respiratory Anticancer, immunological	Small molecule > Synthetic small molecule Small molecule > Synthetic small molecule Biological > Protein > Antibody > Humanized monoclonal antibody; Biological > Protein > Antibody > Monoclonal antibody, other; Reformulation			HS-20093 is a fully humanized IgG1 antibody-drug conjugate (ADC) which specifically binds to B7-H3, a target wildly expressed on bone and soft tissue sarcoma. The objectives of this study are to investigate the safety, tolerability, pharmacokinetics and anti-tumor activity of HS-20093 in combination with other anti-cancer agents in patients with advanced bone and soft tissue sarcoma. Primary stud…	Maximum tolerated dose Safety and Tolerability	Safety/Toxicity > Safety/Tolerability Safety/Toxicity > Safety/Tolerability	Primary Outcome Measures Maximum tolerated dose (MTD) for combination-treatments [Time Frame: Up to day 21 from the first dose] To determine the MTD for further evaluation of HS-20093 with other anti-cancer agents in subjects with advanced bone and soft tissue sarcoma. Primary endpoint and evaluation time Serial number index Evaluation time End point selection 1 MTD or maximum applicable dose (MA…	Area under the curve score Clinical benefit rate Cmax Duration of overall response Elimination half-life Immunogenicity (other timeframe) Immunogenicity Overall response rate Overall survival Plasma concentration Progression-free survival Progressive disease rate Response evaluation criteria in solid tumors Safety and Tolerability Stable Disease Tmax	Pharmacokinetics/Pharmacodynamics > PK/PD Efficacy > Clinical Response/Remission Pharmacokinetics/Pharmacodynamics > PK/PD Efficacy > Clinical Response/Duration Pharmacokinetics/Pharmacodynamics > PK/PD Efficacy > Immunological Response Safety/Toxicity > Adverse Drug Reactions Efficacy > Clinical Response/Remission Efficacy > Survival Pharmacokinetics/Pharmacodynamics > PK/PD Efficacy > Survival …	Secondary Outcome Measures Objective response rate (ORR) determined by investigators [Time Frame: From the first dose up to PD or withdrawal from study, whichever came first, assessed up to 24 months] Objective tumor response for target lesions will be assessed by imaging/measurement compared with the overall tumor burden at baseline. ORR is evaluated by the number of participants with best overa…	2024-12-20	Anticipated							2026-12-30	Anticipated	2028-12-30	Anticipated
544755	ChiCTR2400092563 TrialTroveID-544755	Hi-TCR-T treatment for advanced solidtumors of pan cancer species	I	Planned	Oncology	Oncology: Lung, Small Cell; Oncology: Neuroendocrine; Oncology: Osteosarcoma; Oncology: Unspecified Solid Tumor	Extensive; Metastatic; Pulmonary; Second line; Stage III; Stage IV	Ewing Sarcoma; Neuroendocrine Tumors; Osteosarcoma; Small Cell Lung Carcinoma	Trialtrove	(Other Hospital/Academic/Medical Center)	Sponsor	Academic					TCR-T cells nectin4/NKG2DL-targeted TAC-T cells expressing IL7 and CCL21	Immunostimulant; Immuno-oncology therapy T cell stimulant; Immuno-oncology therapy		Anticancer, immunological Anticancer, immunological	Biological > Cellular > Cell origin; Biological > Cellular > Cell technology type > T cell receptor; Biological > Gene therapy; Biological > Nucleic acid > Nucleic acid, vector type Biological > Cellular > Cell origin; Biological > Cellular > Cell technology type > T cell receptor; Biological > Gene therapy; Biological > Nucleic acid > Nucleic acid, vector type						albumin; CCL21; CD276; GPT; IL15; IL7; NECTIN4; TACSTD2	Diagnostic; Predictive; Predisposing; Prognostic	Main purpose: 1, evaluation of targeted Nectin4 / NKG2DL/TROP2 / B7H3 / FAP beast of Hi - TCR - T cells (IL7, super IL15, CCL21, Safety and tolerability of anti-TGFβ1 scFv and anti-PD-1 scFv in the treatment of solid tumors such as osteosarcoma and small cell lung cancer; 2, evaluation target Nectin4 / NKG2DL/TROP2 / B7H3 / FAP beast of Hi - TCR - T cells (IL7, super IL15, CCL21, Efficacy of anti…	Progression-free survival Safety and Tolerability	Efficacy > Survival Safety/Toxicity > Safety/Tolerability	Primary indicator Outcome： safety PFS	Clinical benefit rate Overall survival Quality of Life Time to progression Tumor control rate	Efficacy > Clinical Response/Remission Efficacy > Survival HEOR > Health-Related Quality Of Life Efficacy > Disease Progression Efficacy > Clinical Response/Remission	Secondary purpose: 1, evaluation of targeted Nectin4 / NKG2DL/TROP2 / B7H3 / FAP beast of Hi - TCR - T cells (IL7, super IL15, CCL21, Efficacy of anti-TGFβ1 scFv and anti-PD-1 scFv in the treatment of solid tumors such as osteosarcoma and small cell lung cancer (1 month /3 months /6 months /12 months DCR/CR+PR+SD, TTP, OS); 2, observation evaluation target Nectin4 / NKG2DL/TROP2 / B7H3 / FAP beas…	2024-09-16	Anticipated	18.44	Anticipated	2026-03-31	Anticipated	17.52	Anticipated	2027-09-15	Anticipated
541060	5-STAR 1-01 NCT06657222 TrialTroveID-541060	A Multicenter FIH Dose Escalation and Optimization Phase I/IIa Trial to Investigate Safety, Tolerability, PK, and Efficacy of the 5T4 ADC TUB-030 in Patients With Advanced Solid Tumors (5-STAR 1-01)	I/II	Open	Oncology	Oncology: Bladder; Oncology: Breast; Oncology: Cervical; Oncology: Colorectal; Oncology: Esophageal; Oncology: Gastric; Oncology: Head/Neck; Oncology: Lung, Non-Small Cell; Oncology: Lung, Small Cell; Oncology: Mesothelioma; Oncology: Neuroendocrine; Oncology: Osteosarcoma; Oncology: Pancreas; Oncology: Prostate; Oncology: Soft Tissue Sarcoma; Oncology: Unspecified Solid Tumor	Advanced; HER2 negative; HER2 positive; Metastatic; Pulmonary; Second line; Stage III; Stage IV; Triple receptor negative	Breast Neoplasms; Carcinoma, Non-Small-Cell Lung; Colorectal Neoplasms; Esophageal Neoplasms; Ewing Sarcoma; Fibrosarcoma; Head and Neck Neoplasms; Leiomyosarcoma; Liposarcoma; Mesothelioma; Neuroendocrine Tumors; Osteosarcoma; Pancreatic Neoplasms; Prostatic Neoplasms; Rhabdomyosarcoma; Sarcoma; Small Cell Lung Carcinoma; Stomach Neoplasms; Synovial Sarcoma; Triple Negative Breast Neoplasms; Ure…	Trialtrove	Tubulis	Sponsor	Industry, all other pharma	Germany		Munich	82152	TUB-030	DNA topoisomerase I inhibitor	DNA topoisomerase I; trophoblast glycoprotein	Anticancer, immunological	Biological > Protein > Antibody > Antibody-drug conjugate; Biological > Protein > Antibody > Monoclonal antibody, other; Small molecule > Synthetic small molecule						ERBB2; PARP1	Diagnostic; Predictive; Predisposing; Prognostic	The goal of this clinical trial is to learn if the drug TUB-030 works to treat solid cancer in adults. The study will also explore the safety of TUB-030. The main questions it aims to answer are: To determine the safety and tolerability of TUB-030 To determine the maximum tolerated dose of TUB-030 as a single drug given to patients with solid cancer Researchers will also compare doses of TUB-030 …	Common Terminology Criteria for Adverse Events Dose-limiting toxicities Maximum tolerated dose Safety and Tolerability	Safety/Toxicity > Adverse Drug Reactions Safety/Toxicity > Safety/Tolerability Safety/Toxicity > Safety/Tolerability Safety/Toxicity > Safety/Tolerability	Determination of MTD [Time Frame: From enrollment until 30 days after last study drug] The highest dose is defined at which no more than 1 of 3 patients have had a Dose Limiting Toxicity (DLT) according to NCI CTCAE V5.0 criteria Primary endpoints include safety and tolerability of TUB-030 as monotherapy, determination of the MTD and the recommended phase II doses.	Adverse Events Area under the curve score Circulating Tumor Cells Cmax Cmin Elimination half-life Immunogenicity (other timeframe) Immunogenicity Overall response rate Response evaluation criteria in solid tumors Tmax	Safety/Toxicity > Adverse Drug Reactions Pharmacokinetics/Pharmacodynamics > PK/PD Efficacy > Clinical Response/Remission Pharmacokinetics/Pharmacodynamics > PK/PD Pharmacokinetics/Pharmacodynamics > PK/PD Pharmacokinetics/Pharmacodynamics > PK/PD Efficacy > Immunological Response Safety/Toxicity > Adverse Drug Reactions Efficacy > Clinical Response/Remission Efficacy > Clinical Response/Remissio…	Number of patients with Adverse Events (AE) [Time Frame: From enrollment until 30 days after last study drug] Any medical event in a participant which may or may not have a causal relationship with this treatment. Maximum concentration (Cmax) [Time Frame: From enrollment until 30 days after last study drug] The concentration of TUB-030 (conjugated ADC), total mAb, and free payload (Cmax will be d…	2024-12-13	Actual							2028-12-01	Anticipated	2028-12-01	Anticipated
540543	EUCT number: 2024-510987-22-00 NCT06650514 Osteomyc TrialTroveID-540543 VHIO23003	A Phase II Pilot Study to Evaluate the Safety and the Anti-Tumour Activity of the Myc Inhibitor OMO-103 Administered Intravenously in Patients with Advanced High-Grade Osteosarcoma	II	Open	Oncology	Oncology: Osteosarcoma	High-grade; Metastatic; Second line; Third line	Ewing Sarcoma; Osteosarcoma	Trialtrove	(Other Hospital/Academic/Medical Center) (Other Cooperative Group) Dana-Farber/Harvard Cancer Center at Dana Farber Cancer Institute Memorial Sloan-Kettering Cancer Center Oregon Health and Science University Peptomyc	Sponsor Collaborator Collaborator Collaborator Collaborator Collaborator	Academic Cooperative Group Academic Academic Academic Industry, all other pharma	Spain		Barcelona	08035	Omomyc	Myc inhibitor	MYC proto-oncogene, bHLH transcription factor	Anticancer, other	Biological > Peptide								This is an open-label, unicentric, single-arm Phase 2 pilot study to serve as a proof-of-concept of OMO-103 safety and activity in patients with advanced high-grade osteosarcoma. Patients will be treated at the RP2D (6.5 mg/kg as a weekly IV infusion) of OMO-103 to estimate anti-tumour activity and further characterise the safety, tolerability, PK, and PD of OMO-103 in advanced high-grade osteosa…	Overall survival Progression-free survival Response evaluation criteria in solid tumors	Efficacy > Survival Efficacy > Survival Efficacy > Clinical Response/Remission	Primary Outcome Measures Preliminary anti-tumour activity of OMO-103 monotherapy in patients with high-grade osteosarcoma [Time Frame: 16 weeks from start of treatment] Progression-free survival rate at 16 weeks (16-week PFS) Primary efficacy endpoint is progression-free survival (PFS) at 16 weeks per RECIST criteria	Adverse Events Area under the curve score Clinical benefit rate Cmax Common Terminology Criteria for Adverse Events Complete response Duration of overall response Elimination half-life Overall response rate - duration Overall response rate Overall survival Partial response Plasma concentration Progressive disease rate Quality of Life Recurrence Response evaluation criteria in solid tumors Safety …	Safety/Toxicity > Adverse Drug Reactions Pharmacokinetics/Pharmacodynamics > PK/PD Efficacy > Clinical Response/Remission Pharmacokinetics/Pharmacodynamics > PK/PD Safety/Toxicity > Adverse Drug Reactions Efficacy > Clinical Response/Remission Efficacy > Clinical Response/Duration Pharmacokinetics/Pharmacodynamics > PK/PD Efficacy > Clinical Response/Remission Efficacy > Clinical Response/Remissi…	Secondary Outcome Measures Further evaluate the anti-tumour activity of OMO-103 monotherapy in patients with high-grade osteosarcoma. [Time Frame: Until disease progression, unacceptable toxicity, patient request, physician's decision to withdraw treatment, subsequent anticancer therapy, or death whichever occurs first, assessed up to 24 months] • Objective Response Rate (ORR) is defined as the p…	2024-12-27	Actual							2026-06-01	Anticipated	2026-12-01	Anticipated
539749	NCT06637007 TrialTroveID-539749 zlyygcp	Single Arm, Open Phase II Clinical Trial of Chidamide Combined With AK112 for Second-line and Advanced Bone and Soft Tissue Sarcoma	II	Open	Oncology	Oncology: Osteosarcoma; Oncology: Soft Tissue Sarcoma	(N/A); Fourth line or greater; PD-1 Naive; PD-L1 Naive; Second line; Stage III; Stage IV; Third line	Ewing Sarcoma; Fibrosarcoma; Leiomyosarcoma; Liposarcoma; Osteosarcoma; Rhabdomyosarcoma; Sarcoma; Synovial Sarcoma	Trialtrove	(Other Hospital/Academic/Medical Center)	Sponsor	Academic					tucidinostat ivonescimab	Histone deacetylase inhibitor; Cell cycle inhibitor Vascular endothelial growth factor receptor antagonist; PD-1 antagonist; Immuno-oncology therapy; Immune checkpoint inhibitor	histone deacetylase 10 programmed cell death 1; vascular endothelial growth factor A	Anticancer, other Anticancer, immunological	Small molecule; Small molecule > Synthetic small molecule Biological > Protein > Antibody; Biological > Protein > Antibody > Bispecific antibody; Biological > Protein > Antibody > Humanized monoclonal antibody								Evaluation of the efficacy and safety of Xidabenzamide combined with AK112 for advanced bone and soft tissue sarcoma of second-line and above.	Magnetic Resonance Imaging Response evaluation criteria in lymphoma	Efficacy > Imaging Efficacy > Clinical Response/Remission	Primary Outcome Measures The efficacy of the investigational drug will be determined by the objective tumor evaluation conducted by the research center based on the RECIL 2017 lymphoma efficacy evaluation criteria [Time Frame: Baseline and testing every 6 weeks] The imaging evaluation methods for tumors are PET/CT, MR, or CT, but the evaluation methods, machines, and technical parameters should b…				2024-08-01	Actual							2024-12-31	Anticipated	2024-12-31	Anticipated
539608	EUCT number: 2024-513687-26-00 jRCT2031240430 MS201460_0001 NCT06641908 TrialTroveID-539608	A Phase 1, Two-Part, Multicenter, Open-Label First in Human Study of Anti-GD2 Antibody Drug Conjugate M3554 in Participants With Advanced Solid Tumors	I	Open	Oncology	Oncology: CNS, Glioblastoma; Oncology: Neuroblastoma; Oncology: Osteosarcoma; Oncology: Soft Tissue Sarcoma; Oncology: Unspecified Solid Tumor	(N/A); Metastatic; Second line; Stage III; Stage IV	Ewing Sarcoma; Fibrosarcoma; Glioblastoma; Leiomyosarcoma; Liposarcoma; Neoplasms; Neuroblastoma; Osteosarcoma; Rhabdomyosarcoma; Sarcoma; Synovial Sarcoma	Trialtrove	Merck KGaA/EMD Serono/EMD Serono Research & Development Institute Merck KGaA/Merck Healthcare KGaA	Sponsor Collaborator	Industry, all other pharma Industry, all other pharma	Germany Germany		Darmstadt Darmstadt	64293 64293	M-3554	Ganglioside antigen GD2 antagonist	Unspecified	Anticancer, other	Biological > Protein > Antibody > Antibody-drug conjugate; Biological > Protein > Antibody > Monoclonal antibody, other; Small molecule > Synthetic small molecule						MGMT	Diagnostic; Predictive; Predisposing; Prognostic	The purpose of this study is to establish the recommended doses and further evaluate the safety and preliminary antitumor activity of M3554 in participants with soft tissue sarcoma (STS) and glioblastoma, IDH-wildtype. Study details include: Study Duration per participant: Approximately 4 months The RDE(s) established in Phase 1a will be used to further evaluate the safety and preliminary antitum…	Adverse Events Dose-limiting toxicities Maximum tolerated dose	Safety/Toxicity > Adverse Drug Reactions Safety/Toxicity > Safety/Tolerability Safety/Toxicity > Safety/Tolerability	Number of Participants with Dose Limiting Toxicities (DLTs) and Adverse Events (AEs) [Time Frame: up to 4 months] The primary endpoint in Phase 1a is the assessment of dose-limiting toxicities and AEs to determine the maximum tolerated dose(s) of M3554 (if reached), to support the selection of the recommended dose(s) for expansion (RDEs)	Cardiac Telemetry Duration of overall response Heart rate corrected QT interval Overall response rate Plasma concentration Progression-free survival Response evaluation criteria in solid tumors	Safety/Toxicity > Cardiac Measures/Events Efficacy > Clinical Response/Duration Safety/Toxicity > Cardiac Measures/Events Efficacy > Clinical Response/Remission Pharmacokinetics/Pharmacodynamics > PK/PD Efficacy > Survival Efficacy > Clinical Response/Remission	Pharmacokinetic (PK) Plasma Concentrations of M3554 [Time Frame: Cycle 1 Day 1 to Cycle 3 Day 15 and every second cycle from Cycle 4 (each cycle is of 21 days), assessed up to approximately 4 months] Objective Response (OR) According to Response Evaluation Criteria in Solid Tumors (RECIST) Version 1.1 or Response Assessment in Neuro-oncology (RANO) 2.0 as Assessed by Investigator [Time Frame: Tim…	2024-11-08	Actual							2027-03-27	Anticipated	2028-03-27	Anticipated
539539	01.23.0265.00 68590423.0.1001.0068 ANTARES NCT06638931 NP4021/2023 TrialTroveID-539539	Phase II Basket Study to Evaluate the Tissue-agnostic Efficacy of Anti-Programmed Cell Death Protein 1 (Anti-PD1) Monoclonal Antibody in Patients With Advanced Rare Tumors	II	Closed	Oncology	Oncology: Anal; Oncology: Bile Duct (Cholangiocarcinoma); Oncology: Breast; Oncology: Cervical; Oncology: CNS, Germ Cell Tumors; Oncology: Endometrial; Oncology: Fallopian Tube; Oncology: Gallbladder; Oncology: Head/Neck; Oncology: Mesothelioma; Oncology: Neuroblastoma; Oncology: Neuroendocrine; Oncology: Osteosarcoma; Oncology: Ovarian; Oncology: Penile; Oncology: Renal; Oncology: Small Intestin…	Adenocarcinoma; Advanced; Kaposi sarcoma; Line of therapy N/A; Maintenance/Consolidation; Metastatic; Nasopharyngeal; PD-1 Naive; PD-L1 High; PD-L1 Naive; Stage III; Stage IV; Unspecified	Adrenal Gland Neoplasms; Anus Neoplasms; Bile Duct Neoplasms; Biliary Tract Neoplasms; Brain Neoplasms; Breast Neoplasms; Carcinoma; Carcinoma, Adenoid Cystic; Carcinoma, Ovarian Epithelial; Carcinoma, Renal Cell; Carcinosarcoma; Cholangiocarcinoma; Cholangiocarcinoma; Endodermal Sinus Tumor; Endometrial Neoplasms; Ewing Sarcoma; Fallopian Tube Neoplasms; Fibrosarcoma; Gallbladder Neoplasms; Gran…	Trialtrove	(Other Hospital/Academic/Medical Center) (Other Cooperative Group)	Sponsor Collaborator	Academic Cooperative Group					nivolumab	PD-1 antagonist; Immuno-oncology therapy; Immune checkpoint inhibitor	programmed cell death 1	Immunomodulator, anti-infective; Anticancer, immunological	Biological > Protein > Antibody > Human monoclonal antibody								The ANTARES study is a phase II basket trial designed to evaluate the tissue-agnostic efficacy of the monoclonal anti-PD1 antibody, nivolumab, in patients with advanced or metastatic rare tumors. The study aims to treat rare malignancies with PD-L1 expression (CPS ≥ 10), regardless of the tumor's tissue type or location. Patients who have not responded to standard treatments will be included, and…	Clinical benefit rate Complete response Overall response rate Overall survival Partial response Response rate Stable Disease	Efficacy > Clinical Response/Remission Efficacy > Clinical Response/Remission Efficacy > Clinical Response/Remission Efficacy > Survival Efficacy > Clinical Response/Remission Efficacy > Clinical Response/Remission Efficacy > Clinical Response/Remission	Primary Outcome Measures Primary Objective [Time Frame: 2 years] Overall survival (in months) of patients with advanced or metastatic rare malignancies and CPS ≥ 10 following disease progression after prior treatments while receiving the anti-PD1 antibody Nivolumab. Primary Endpoint [Time Frame: 2 years] The primary outcome of the study is the disease control rate (DCR) based on imaging, consider…	Overall response rate - duration Overall response rate Overall survival Progression-free survival Response evaluation criteria in solid tumors Time to response	Efficacy > Clinical Response/Remission Efficacy > Clinical Response/Remission Efficacy > Survival Efficacy > Survival Efficacy > Clinical Response/Remission Efficacy > Disease Progression	Secondary Outcome Measures Objective Response Rate (ORR) [Time Frame: 2 years] Percentage of patients with a tumor size reduction, measured according to RECIST criteria. Subgroup Analysis Based on PD-L1 Expression and CPS: [Time Frame: 2 years] PD-L1 Expression: Proportion of patients showing PD-L1 positivity. CPS Subgroups: Proportion of patients with CPS between 10-20 and those with CPS \> 20. …	2024-07-01	Actual	10.88	Actual	2025-05-28	Actual	13.12	Anticipated	2026-07-01	Anticipated	2028-05-01	Anticipated
538010	IRB202500132 NCT06625190 TrialTroveID-538010 UF-PED-006	Allogeneic Stem Cell Transplantation Utilizing Alpha/Beta T Cell and CD19+ B Cell Depletion With Zoledronic Acid in Combination to Treat Pediatric, Adolescent, and Young Adult Patients With Relapsed/Refractory Solid Tumors	I/II	Open	Oncology	Oncology: Neuroblastoma; Oncology: Osteosarcoma; Oncology: Soft Tissue Sarcoma; Oncology: Unspecified Solid Tumor	(N/A); Locally advanced; Pediatric or Adolescent; Second line	Chordoma; Desmoplastic Small Round Cell Tumor; Ewing Sarcoma; Fibrosarcoma; Leiomyosarcoma; Liposarcoma; Myoepithelioma; Neoplasms; Nerve Sheath Neoplasms; Neuroblastoma; Osteosarcoma; Rhabdoid Tumor; Rhabdomyosarcoma; Sarcoma; Sarcoma, Alveolar Soft Part; Sarcoma, Clear Cell; Sarcoma, Ewing; Sarcoma, Synovial; Synovial Sarcoma	Trialtrove	University of Florida - Gainesville	Sponsor	Academic					zoledronic acid	Osteoclast inhibitor; Bisphosphonate; Bone resorption inhibitor; Farnesyl diphosphate synthase inhibitor	Unspecified	Anticancer, other; Antiarthritic, other; Musculoskeletal; Osteoporosis treatment	Small molecule; Small molecule > Synthetic small molecule	allogeneic stem cells	Not applicable		Antidiabetic; Anticancer, immunological; Cognition enhancer	Biological > Cellular > Cell origin; Biological > Cellular > Cell type > Stem cell	CD19	Diagnostic; Predictive; Prognostic	Hematopoietic stem cell transplantation can cure patients with blood cancer and other underlying diseases. αβ-T cell and B cell depletion has been introduced to decrease GVHD and PTLD and has demonstrated effectiveness for hematologic malignancies and non-malignant diseases additionally increasing the donor pool as to allow for haploidentical transplant to safely occur. While solid tumors can be …	Disease-free survival Overall survival	Efficacy > Survival Efficacy > Survival	Disease-free survival rate [Time Frame: 1 year post-transplant] Determine the disease-free survival rate at 1 year post-transplant Incidence of aGVHD [Time Frame: 2 years post-transplant] Determine the incidence of grade II-IV acute graft versus host disease (aGVHD)	Disease-free survival Overall survival	Efficacy > Survival Efficacy > Survival	Disease-free survival rate [Time Frame: 100 days post-transplant] Determine the disease-free survival rate at 100 days post-transplant Disease-free survival rate [Time Frame: 2 years post-transplant] Determine the disease-free survival rate at 2 years post-transplant Overall survival rate [Time Frame: 100 days post-transplant] Determine the overall survival rate at 100 days post-transplant Overal…	2025-07-17	Actual							2030-02-01	Anticipated	2030-02-01	Anticipated
532226	TrialTroveID-532226	A global phase I/II trials to Evaluate GSK5764227	I/II	Planned	Oncology	Oncology: Head/Neck; Oncology: Lung, Non-Small Cell; Oncology: Osteosarcoma; Oncology: Soft Tissue Sarcoma; Oncology: Unspecified Solid Tumor	(N/A); Line of therapy N/A	Carcinoma, Non-Small-Cell Lung; Ewing Sarcoma; Fibrosarcoma; Head and Neck Neoplasms; Leiomyosarcoma; Liposarcoma; Osteosarcoma; Rhabdomyosarcoma; Sarcoma; Synovial Sarcoma	Trialtrove	GlaxoSmithKline	Sponsor	Industry, Top 20 Pharma	United Kingdom		London	WC1A 1DG	risvutatug rezetecan	DNA topoisomerase I inhibitor; Immuno-oncology therapy; Immune checkpoint inhibitor	CD276 molecule; DNA topoisomerase I	Anticancer, immunological	Biological > Protein > Antibody > Antibody-drug conjugate; Small molecule > Synthetic small molecule								To evaluate the GSK5764227 in phase 1/2 trials							2024-12-01	Anticipated
532070	2024-098-(1) IACE-OS NCT06562673 TrialTroveID-532070	Efficacy and Safety of Intra-arterial Cisplatin Plus Anti-angiogenesis Inhibitor Rh-endostatin (Endostar) Combined With Systematic Chemotherapy in Osteosarcoma	I/II	Open	Oncology	Oncology: Osteosarcoma	(N/A); Neoadjuvant	Bone Neoplasms; Ewing Sarcoma; Osteosarcoma	Trialtrove	(Other Hospital/Academic/Medical Center)	Sponsor	Academic					undisclosed - chemotherapy endostatin, Simcere Pharmaceutical Group cisplatin (intra-arterial)	Unidentified pharmacological activity Angiogenesis inhibitor DNA inhibitor; DNA synthesis inhibitor	collagen type XVIII alpha 1 chain	Anticancer, other Anticancer, other Anticancer, alkylating	Small molecule > Synthetic small molecule Biological > Protein > Recombinant protein Small molecule > Synthetic small molecule	surgical intervention	Not applicable		Miscellaneous	Small molecule > Synthetic small molecule			The goal of this clinical trial is to learn the efficacy and safety of intra-arterial cisplatin plus anti-angiogenesis inhibitor rh-endostatin (Endostar) combined with systematic chemotherapy in osteosarcoma. The main questions it aims to answer are: Is it safe when rh-endostatin and cisplatin are administered intra-arterially? Does intra-arterial cisplatin plus rh-endostatin increase the rate of…	Adverse Events Common Terminology Criteria for Adverse Events Safety and Tolerability Treatment Emergent Adverse Events	Safety/Toxicity > Adverse Drug Reactions Safety/Toxicity > Adverse Drug Reactions Safety/Toxicity > Safety/Tolerability Safety/Toxicity > Adverse Drug Reactions	Incidence of Treatment-Emergent Adverse Events Safety analysis (adverse events) according to CTCAE 5.0 [Time Frame: From enrollment to the end of treatment at 1-month] Incidence of tumor response according to tumor cell necrosis rate (TCNR) of tumor tissue sample after surgery. [Time Frame: From enrollment to the end of treatment at 1 month]			Microvessel density [Time Frame: From enrollment to the end of treatment at 1 month] the measurement of microvessel density (MVD) detected in tumor tissue sample after surgery.	2024-12-01	Actual							2025-09-20	Anticipated	2025-10-20	Anticipated
530440	ChiCTR2400088085 TrialTroveID-530440	Efficacy and safety of intra-arterial cisplatin plus anti-angiogenesis inhibitor rh-endostatin (Endostar) combined with systematic chemotherapy in osteosarcoma	II	Planned	Oncology	Oncology: Osteosarcoma	(N/A); Neoadjuvant	Ewing Sarcoma; Osteosarcoma	Trialtrove	(Other Hospital/Academic/Medical Center)	Sponsor	Academic					cisplatin doxorubicin methotrexate (IV) endostatin, Simcere Pharmaceutical Group	DNA inhibitor; DNA synthesis inhibitor DNA synthesis inhibitor; DNA topoisomerase II inhibitor; RNA synthesis inhibitor Immunosuppressant; Dihydrofolate reductase inhibitor; Thymidylate synthase inhibitor Angiogenesis inhibitor	Not applicable dihydrofolate reductase; thymidylate synthetase collagen type XVIII alpha 1 chain	Anticancer, alkylating Anticancer, antibiotic Anticancer, antimetabolite; Antipsoriasis; Antiarthritic, immunological Anticancer, other	Small molecule > Synthetic small molecule Small molecule > Synthetic small molecule Small molecule > Synthetic small molecule Biological > Protein > Recombinant protein								To assess efficacy and safety of intra-arterial cisplatin plus anti-angiogenesis inhibitor rh-endostatin (Endostar) combined with systematic chemotherapy in osteosarcoma	Safety and Tolerability	Safety/Toxicity > Safety/Tolerability	Primary objectives: a) Safety analysis of intra-arterial infusion of recombinant endostatin combined with cisplatin in the neoadjuvant treatment of osteosarcoma b) Efficacy analysis of intra-arterial infusion therapy Safety analysis Measure method：CTCAE 5.0 Tumor cell necrosis rate (TCNR)			Secondary objectives: c) Characterization of postoperative specimens of osteosarcoma after intra-arterial infusion therapy Analysis of Postoperative Specimen Characteristics of Osteosarcoma	2024-08-20	Anticipated							2025-04-20	Anticipated
529783	BCC021 NCT06541262 TrialTroveID-529783	Phase I/II Study of Silmitasertib (CX-4945) in Combination with Chemotherapy in Children and Young Adults with Relapsed Refractory Solid Tumors	I/II	Open	Oncology	Oncology: Neuroblastoma; Oncology: Osteosarcoma; Oncology: Soft Tissue Sarcoma; Oncology: Unspecified Solid Tumor	(N/A); Pediatric or Adolescent; Second line	Ewing Sarcoma; Fibrosarcoma; Leiomyosarcoma; Liposarcoma; Neuroblastoma; Osteosarcoma; Recurrence; Rhabdomyosarcoma; Sarcoma; Sarcoma, Ewing; Synovial Sarcoma	Trialtrove	Milton S. Hershey Medical Center (Other Cooperative Group) (Other Hospital/Academic/Medical Center)	Sponsor Collaborator Collaborator	Academic Cooperative Group Academic					silmitasertib	Casein kinase 2 inhibitor; Hedgehog pathway inhibitor	casein kinase 2 alpha 1; casein kinase 2 beta	Antiviral, anti-HIV; Antiviral, other; Anticancer, other	Small molecule; Small molecule > Synthetic small molecule	irinotecan (IV) vincristine temozolomide (oral)	DNA topoisomerase I inhibitor Microtubule inhibitor; Vinca alkaloid DNA inhibitor; T cell stimulant	DNA topoisomerase I Not applicable	Anticancer, other Anticancer, other Anticancer, alkylating	Natural product > Plant; Small molecule Small molecule > Synthetic small molecule Small molecule; Small molecule > Synthetic small molecule	MYCN; NUMBL	Diagnostic; Predictive; Predisposing; Prognostic	The purpose of this study is to evaluate the investigational drug, silmitasertib (a pill taken by mouth), in combination with FDA approved drugs for solid tumors. An investigational drug is one that has not been approved by the U.S. Food \& Drug Administration (FDA), or any other regulatory authorities around the world for use alone or in combination with any drug, for the condition or illness it…	Adverse Events Dose-limiting toxicities Overall response rate Safety and Tolerability	Safety/Toxicity > Adverse Drug Reactions Safety/Toxicity > Safety/Tolerability Efficacy > Clinical Response/Remission Safety/Toxicity > Safety/Tolerability	Primary Outcome Measures Phase I- Number of Participants with Adverse Events as a Measure of Safety and Tolerability [Time Frame: 2 years plus 30 days] To characterize the safety profile of silmitasertib in combination with chemotherapy Phase I- Number of Participants with Dose Limiting Toxicities to determine RP2D [Time Frame: 21 days] To determine the Recommended Phase 2 Dose (RP2D) of silmitas…	Adverse Events Clinical benefit rate Overall response rate Overall survival Progression-free survival Response evaluation criteria in solid tumors Safety and Tolerability	Safety/Toxicity > Adverse Drug Reactions Efficacy > Clinical Response/Remission Efficacy > Clinical Response/Remission Efficacy > Survival Efficacy > Survival Efficacy > Clinical Response/Remission Safety/Toxicity > Safety/Tolerability	Secondary Outcome Measures Phase I- Determine the Overall Response Rate (ORR) of Participants using INRC [Time Frame: 2 years] To evaluate the efficacy of silmitasertib in combination with chemotherapy in 2 disease cohorts based upon Overall response rate (ORR) Number of participants with progression free survival (PFS) during study [Time Frame: 2 years] To evaluate the efficacy of silmitasertib …	2024-10-30	Actual							2030-11-01	Anticipated	2035-11-01	Anticipated
527989	219451 EUCT Number: 2024-511350-41-00 EudraCT Number: 2024-511350-41 NCI-2025-00500 NCT06521567 POPSTAR TrialTroveID-527989	Phase I/II Dose Determination and Dose Expansion Study of Cobolimab in Combination With Dostarlimab in Pediatric and Young Adult Participants With Newly Diagnosed and Relapsed/Refractory Tumors (POPSTAR)	I/II	Closed	Oncology	Oncology: CNS, Brain Stem Glioma; Oncology: CNS, Ependymoma; Oncology: CNS, Glioblastoma; Oncology: Liver; Oncology: Lymphoma, Hodgkin's; Oncology: Melanoma; Oncology: Metastatic Cancer; Oncology: Osteosarcoma; Oncology: Soft Tissue Sarcoma; Oncology: Unspecified Solid Tumor	BRAF; Classical; CNS mets; DIPG; First line; Metastatic; Nodular lymphocyte-predominant; Pediatric or Adolescent; Second line; Stage III; Stage IV; Third line; Untreated	Brain Neoplasms; Central Nervous System Neoplasms; Diffuse Intrinsic Pontine Glioma; Ependymoma; Ewing Sarcoma; Fibrosarcoma; Glioblastoma; Glioma; Hodgkin Disease; Leiomyosarcoma; Liposarcoma; Liver Neoplasms; Melanoma; Neoplasm Metastasis; Osteosarcoma; Rhabdomyosarcoma; Sarcoma; Synovial Sarcoma	Trialtrove	GlaxoSmithKline	Sponsor	Industry, Top 20 Pharma	United Kingdom		London	WC1A 1DG	cobolimab dostarlimab	TIM3 antagonist; Immuno-oncology therapy; Immune checkpoint inhibitor PD-1 antagonist; Immuno-oncology therapy; Immune checkpoint inhibitor	hepatitis A virus cellular receptor 2 programmed cell death 1	Anticancer, immunological Anticancer, immunological	Biological > Protein > Antibody > Monoclonal antibody, other Biological > Protein > Antibody > Humanized monoclonal antibody; Biological > Protein > Antibody > Monoclonal antibody, other						BRAF; CSF2	Diagnostic; Predictive; Predisposing; Prognostic	The goal of this interventional study is to determine the strength of cobolimab and dostarlimab that is most tolerated in children and young adults who have advanced solid tumors. This study also aims: (a) to check if it is safe to use cobolimab and dostarlimab combination in children and young adults, (b) to see how to manage the side effects that may occur, and (c) the effect of this treatment …	Adverse Events Complete response Dose-limiting toxicities Overall response rate Partial response Safety and Tolerability Serious Adverse Event Treatment Emergent Adverse Events Vital signs	Safety/Toxicity > Adverse Drug Reactions Efficacy > Clinical Response/Remission Safety/Toxicity > Safety/Tolerability Efficacy > Clinical Response/Remission Efficacy > Clinical Response/Remission Safety/Toxicity > Safety/Tolerability Safety/Toxicity > Serious Adverse Events Safety/Toxicity > Adverse Drug Reactions Safety/Toxicity > Serious Adverse Events	Primary Outcome Measures Part 1- Number of participants with Dose Limiting Toxicities (DLTs) [Time Frame: Up to 42 days] Part 1- Number of participants with treatment-emergent adverse events (TEAEs), serious adverse events (SAEs), immune-mediated adverse events (imAEs) and adverse events (AEs) leading to discontinuation occurring during the study [Time Frame: Up to approximately 46 months] Part 1…	Duration of overall response Immunogenicity (other timeframe) Immunogenicity Occupancy Overall response rate - duration Overall response rate Overall survival Progression-free survival Safety and Tolerability	Efficacy > Clinical Response/Duration Efficacy > Immunological Response Safety/Toxicity > Adverse Drug Reactions Pharmacokinetics/Pharmacodynamics > PK/PD Efficacy > Clinical Response/Remission Efficacy > Clinical Response/Remission Efficacy > Survival Efficacy > Survival Safety/Toxicity > Safety/Tolerability	Secondary Outcome Measures Outcome Measure Measure Description Time Frame Part 1 and 2: Receptor occupancy (RO) RO will be measured in whole blood and presented as normalized ratio [Fluorescence Minus One (FMO) subtracted values of free T cell immunoglobulin and mucin domain containing protein 3 (TIM-3) to total TIM-3] Pre-dose Cycle 1 Day 1, 5 h post-start of cobolimab administration Cycle 1 Day…	2025-03-06	Actual	5.06	Actual	2025-08-07	Actual	49.97	Anticipated	2029-10-05	Anticipated	2032-01-02	Anticipated
526246	NCI-2025-00267 NCT06500819 TrialTroveID-526246	Phase I Clinical Trial of Autologous B7-H3 Chimeric Antigen Receptor T Cells (B7-H3CART) in Children and Young Adults With Relapsed or Refractory Solid Tumor Expressing B7-H3 Target	I	Open	Oncology	Oncology: Neuroblastoma; Oncology: Osteosarcoma; Oncology: Soft Tissue Sarcoma	(N/A); Second line	Ewing Sarcoma; Fibrosarcoma; Leiomyosarcoma; Liposarcoma; Neuroblastoma; Osteosarcoma; Rhabdomyosarcoma; Sarcoma; Synovial Sarcoma	Trialtrove	Stanford University Medical Center	Sponsor	Academic					anti-B7-H3 CAR T cells	T cell stimulant; Immuno-oncology therapy	CD276 molecule	Anticancer, immunological	Biological > Cellular > Cell origin; Biological > Cellular > Cell technology type > Chimaeric antigen receptor > CAR-T cell; Biological > Cellular > Cell type; Biological > Cellular > Cell type > Blood cell > Leukocyte > Lymphocyte > T cell; Biological > Gene therapy; Biological > Nucleic acid > Nucleic acid, vector type	cyclophosphamide fludarabine (IV)	Immunosuppressant; DNA inhibitor DNA synthesis inhibitor; Adenosine deaminase inhibitor; Ribonucleoside diphosphate reductase inhibitor; DNA repair enzyme inhibitor	ribonucleotide reductase catalytic subunit M1; ribonucleotide reductase regulatory subunit M2	Anticancer, alkylating; Immunosuppressant Anticancer, antimetabolite	Small molecule > Synthetic small molecule Small molecule; Small molecule > Synthetic small molecule	EEF1A1; EEF1A2; HBS1L	Diagnostic; Predictive; Prognostic	The purpose of this study is to test the manufacturing feasibility and safety of intravenous (IV) administration of B7-H3CART in children and young adult subjects with relapsed and/or refractory solid tumors expressing B7-H3 target using a standard 3+3 dose escalation design.	Maximum tolerated dose Safety and Tolerability	Safety/Toxicity > Safety/Tolerability Safety/Toxicity > Safety/Tolerability	Feasibility of manufacturing autologous T cells [Time Frame: 2 years] Feasibility of manufacturing autologous T cells transduced with Ef1a-CAR276 lentiviral vector expressing B7-H3 Chimeric Antigen Receptor (B7-H3-CART), using the Miltenyi CliniMACS Prodigy® system with dasatinib and protamine sulfate. Safety and identify the maximum tolerated dose (MTD) and/or recommended phase 2 dose (RP2D) of …	Safety and Tolerability	Safety/Toxicity > Safety/Tolerability	Clinical response in children and young adults [Time Frame: 2 years] Assess clinical response in children and young adults with relapsed and refractory solid tumors treated with IV B7-H3CART. Safety of B7-H3CART at the MTD/RP2D [Time Frame: 2 years] Assess the safety of B7-H3CART at the MTD/RP2D in children and young adults with relapsed and refractory solid tumors treated with IV B7-H3CART.	2024-07-11	Actual							2029-07-31	Anticipated	2029-07-31	Anticipated
525375	AflacST2301 NCT06492954 STUDY00007256 TrialTroveID-525375	Phase Ib Trial of Atezolizumab in Combination with Stereotactic Body Radiation Therapy (SBRT) and Surgery in Patients with Pulmonary Recurrence of Osteosarcoma	I	Open	Oncology	Oncology: Osteosarcoma	(N/A); PD-1 Naive; PD-L1 Naive; Second line	Ewing Sarcoma; Osteosarcoma; Recurrence	Trialtrove	Emory University Hospital - Atlanta Roche/Genentech	Sponsor Collaborator	Academic Industry, Top 20 Pharma	Switzerland		Basel	CH-4070	atezolizumab (IV)	PD-L1 antagonist; Immuno-oncology therapy; Immune checkpoint inhibitor	CD274 molecule; programmed cell death 1	Anticancer, immunological	Biological > Protein > Antibody > Human monoclonal antibody	surgical intervention radiosurgery	Not applicable Not applicable		Miscellaneous Anticancer, other	Small molecule > Synthetic small molecule Small molecule > Synthetic small molecule			This study aims to determine the safety and tolerability of combined Atezolizumab, stereotactic body radiation therapy (SBRT), and surgical resection of pulmonary metastases in patients with pulmonary recurrence of osteosarcoma	Dose-limiting toxicities	Safety/Toxicity > Safety/Tolerability	Number of participants with Dose limiting toxicity at Dose Level 1 [Time Frame: Baseline, end of 1 year] If 6 participants have been enrolled and evaluated, and only 0 or 1 have experienced a DLT, the next participant will be enrolled at Dose Level 2 Number of participants with Dose limiting toxicity at Dose Level 2 [Time Frame: Baseline, end of 1 year] If 6 participants have been enrolled and ev…	Clinical benefit rate Overall survival Progression-free survival	Efficacy > Clinical Response/Remission Efficacy > Survival Efficacy > Survival	Disease Control Rate [Time Frame: Baseline, at 12 months] The DC rate is defined as the number of patients without disease progression during the first 12 months after enrollment. Progression-free survival (PFS) [Time Frame: Baseline, through study completion (an average of 1 year)] PFS is defined as the time from first dose of Atezolizumab to disease relapse, disease progression, or death from a…	2024-10-03	Actual							2027-06-01	Anticipated	2027-06-01	Anticipated
520262	ChiCTR2400085361 TrialTroveID-520262	Safety and tolerability of genetically modified attenuated Salmonella SGN1 in the treatment of advanced bone and soft tissue sarcomas: a single-center exploratory clinical study	II	Planned	Oncology	Oncology: Osteosarcoma; Oncology: Soft Tissue Sarcoma	First line; Locally advanced; Metastatic; Second line	Ewing Sarcoma; Fibrosarcoma; Leiomyosarcoma; Liposarcoma; Osteosarcoma; Rhabdomyosarcoma; Sarcoma; Synovial Sarcoma	Trialtrove	(Other Hospital/Academic/Medical Center)	Sponsor	Academic					SGN-1	Unidentified pharmacological activity	Unspecified	Anticancer, immunological	Biological > Cellular > Cell type > Bacterial cell						ASPSCR1; GLS1; GPT	Diagnostic; Predisposing; Prognostic	bjective: To evaluate the safety of intratumoral SGN1 injection versus intravenous SGN1 infusion in patients with advanced bone and soft tissue sarcomas.	Adverse Events	Safety/Toxicity > Adverse Drug Reactions	Primary indicator adverse event,Serious Adverse Event			Secondary objective: To evaluate the preliminary efficacy of intratumoral SGN1 injection versus intravenous SGN1 infusion in patients with advanced bone and soft tissue sarcomas. Secondary indicator ORR,DCR,PFS	2024-04-01	Anticipated	10.95	Anticipated	2025-02-28	Anticipated	0	Anticipated	2025-02-28	Anticipated
519629	CTR20240257 NCT06438783 TQB2928-ALTN-Ib-01 TrialTroveID-519629	A Multicenter, Open-label, Multi-cohort Phase Ib Trial Evaluating the Efficacy and Safety of TQB2928 Injection Combined With Anlotinib Hydrochloride Capsule in Relapsed/Metastatic Osteosarcoma and Other Relapsed/Metastatic Solid Tumors	I	Open	Oncology	Oncology: Osteosarcoma; Oncology: Soft Tissue Sarcoma; Oncology: Unspecified Solid Tumor	(N/A); High-grade; Localized; Second line; Stage III; Stage IV	Ewing Sarcoma; Fibrosarcoma; Leiomyosarcoma; Liposarcoma; Osteosarcoma; Rhabdomyosarcoma; Sarcoma; Synovial Sarcoma	Trialtrove	Sino Biopharmaceutical/Chia Tai Tianqing Pharmaceutical Group Co./Nanjing Shunxin Pharmaceutical Co.	Sponsor	Industry, all other pharma	China		Beijing	100026	catequentinib TQB-2928	Vascular endothelial growth factor receptor 2 antagonist; Vascular endothelial growth factor receptor 3 antagonist; FGF receptor 1 tyrosine kinase inhibitor; FGF receptor 2 tyrosine kinase inhibitor; FGF receptor 3 tyrosine kinase inhibitor; FGF receptor 4 tyrosine kinase inhibitor; VEGFR-2 tyrosine kinase inhibitor; VEGFR-3 tyrosine kinase inhibitor CD47 antagonist; Immuno-oncology therapy; Sign…	fibroblast growth factor receptor 1; fibroblast growth factor receptor 2; fibroblast growth factor receptor 3; fibroblast growth factor receptor 4; fms related tyrosine kinase 4; kinase insert domain receptor CD47 molecule; signal regulatory protein alpha	Anticancer, immunological; Respiratory Anticancer, immunological	Small molecule > Synthetic small molecule Small molecule > Synthetic small molecule; Unidentified								This is a multicenter, open-label, multi-cohort Phase Ib trial to evaluate the efficacy and safety of TQB2928 injection combined with anlotinib hydrochloride capsule in patients with relapsed/metastatic osteosarcoma and other relapsed/metastatic solid tumors.	Overall response rate Overall survival Partial response Progression-free survival Response evaluation criteria in solid tumors	Efficacy > Clinical Response/Remission Efficacy > Survival Efficacy > Clinical Response/Remission Efficacy > Survival Efficacy > Clinical Response/Remission	Cohort 1: Progression-Free Survival (PFS) of 6 months [Time Frame: Up to 6 months] Cohort 1: Kaplan-Meier method was used to plot the survival curve, in which the cumulative survival rate and 95% confidence interval corresponding to the progression-free survival time of 6 months were obtained. Cohort 2: Overall response rate (ORR) [Time Frame: Up to 6 months] Cohort 2: The percentage of subjects …	Adverse Events Clinical benefit rate Complete response Duration of overall response Immunogenicity (other timeframe) Immunogenicity Neutralizing antibody response Overall response rate - duration Overall response rate Overall survival Partial response Progression-free survival Response evaluation criteria in solid tumors Serious Adverse Event Stable Disease Treatment Emergent Adverse Events	Safety/Toxicity > Adverse Drug Reactions Efficacy > Clinical Response/Remission Efficacy > Clinical Response/Remission Efficacy > Clinical Response/Duration Efficacy > Immunological Response Safety/Toxicity > Adverse Drug Reactions Efficacy > Immunological Response Efficacy > Clinical Response/Remission Efficacy > Clinical Response/Remission Efficacy > Survival Efficacy > Clinical Response/Remiss…	Cohort 1: Progression-Free Survival (PFS) of 4 months [Time Frame: Up to 4 months] Cohort 1: Survival curve was plotted using Kaplan-Meier method. In the curve, the corresponding cumulative survival rate and 95% confidence interval for progression-free survival of 4 months were obtained. Cohort 1: Overall response rate (ORR) [Time Frame: Baseline up to 96 weeks] Cohort 1: The percentage of subjec…	2024-02-15	Actual							2025-10-01	Anticipated	2026-02-01	Anticipated
516834	CTR20241991 IM83-002 NCT06412458 TrialTroveID-516834	Phase I Clinical Study to Evaluate the Safety and Efficacy of IM83 CAR-T Cells for the Treatment of Relapsed or Refractory Osteosarcoma	I	Planned	Oncology	Oncology: Osteosarcoma	(N/A); Second line	Ewing Sarcoma; Osteosarcoma	Trialtrove	Imunopharm Technology Co. {Beijing Immunochina Medical Science & Technology Co.} (Other Hospital/Academic/Medical Center)	Sponsor Collaborator	Industry, all other pharma Academic	China		Beijing	100095	IM-83	T cell stimulant; Immuno-oncology therapy	glypican 3	Anticancer, immunological	Biological > Cellular; Biological > Cellular > Cell origin > Autologous; Biological > Cellular > Cell technology type > Chimaeric antigen receptor > CAR-T cell; Biological > Cellular > Cell type > Blood cell > Leukocyte > Lymphocyte > T cell; Biological > Gene therapy; Biological > Nucleic acid > Nucleic acid, vector type	cyclophosphamide fludarabine	Immunosuppressant; DNA inhibitor DNA synthesis inhibitor; Adenosine deaminase inhibitor; Ribonucleoside diphosphate reductase inhibitor; DNA repair enzyme inhibitor	ribonucleotide reductase catalytic subunit M1; ribonucleotide reductase regulatory subunit M2	Anticancer, alkylating; Immunosuppressant Anticancer, antimetabolite	Small molecule > Synthetic small molecule Small molecule; Small molecule > Synthetic small molecule	CD40; GPC3; PDCD1	Diagnostic; Predictive; Predisposing; Prognostic	The purpose of this study, a single-center, open, single-dose clinical study, was to evaluate the safety, tolerability, and pharmacokinetic profile of IM83 CAR-T cells in the treatment of patients with relapsed or refractory osteosarcoma	Adverse Events Safety and Tolerability Treatment Emergent Adverse Events	Safety/Toxicity > Adverse Drug Reactions Safety/Toxicity > Safety/Tolerability Safety/Toxicity > Adverse Drug Reactions	Primary Outcome Measures : Incidence of Treatment Related adverse events (AEs) [Time Frame: Up to 28 days after CAR-T cell infusion] Incidence of Adverse Events and Abnormal Findings on Clinically Significant Laboratory Tests Associated with IM83 CAR-T Cell Therapy Within 28 Days of Infusion Primary endpoint and evaluation time Serial number index Evaluation time End point selection 1 The inciden…	Area under the curve score Clinical benefit rate Cmax Complete response Duration of overall response Objective remission rate Overall response rate - duration Overall response rate Overall survival Progression-free survival	Pharmacokinetics/Pharmacodynamics > PK/PD Efficacy > Clinical Response/Remission Pharmacokinetics/Pharmacodynamics > PK/PD Efficacy > Clinical Response/Remission Efficacy > Clinical Response/Duration Efficacy > Clinical Response/Remission Efficacy > Clinical Response/Remission Efficacy > Clinical Response/Remission Efficacy > Survival Efficacy > Survival	Secondary Outcome Measures : Objective response rate (ORR) [Time Frame: At 28 days, 3 months, 6 months and 12 months after CAR-T cell infusion] Objective remission rate (ORR) after infusion Disease control rate (DCR) [Time Frame: At 28 days, 3 months, 6 months and 12 months after CAR-T cell infusion] Post-infusion disease control rate (DCR) Duration of response (DOR) [Time Frame: At 28 days, 3 mo…	2024-06-15	Anticipated							2025-06-15	Anticipated	2026-06-15	Anticipated
515980	BT02 BT02-101 ChiCTR2300075191 CTR20240083 NCT06404905 TrialTroveID-515980	A First-in-Human, Open Label, Phase I/II Study to Evaluate the Safety, Tolerability, Pharmacokinetics, Immunogenicity and Preliminary Antitumor Activity of BT02 in Patients With Advanced Solid Tumors	I	Open	Oncology	Oncology: Colorectal; Oncology: Lung, Non-Small Cell; Oncology: Lung, Small Cell; Oncology: Melanoma; Oncology: Neuroendocrine; Oncology: Osteosarcoma; Oncology: Soft Tissue Sarcoma; Oncology: Unspecified Solid Tumor	(N/A); PD-L1 Positive; Pulmonary; Second line; Stage III; Stage IV	Carcinoma, Non-Small-Cell Lung; Colorectal Neoplasms; Ewing Sarcoma; Fibrosarcoma; Leiomyosarcoma; Liposarcoma; Melanoma; Neoplasms; Neuroendocrine Tumors; Osteosarcoma; Rhabdomyosarcoma; Sarcoma; Small Cell Lung Carcinoma; Synovial Sarcoma	Trialtrove	Chinese Academy of Medical Sciences (Other Hospital/Academic/Medical Center) BioTroy Therapeutics	Sponsor Collaborator Collaborator	Government Academic Industry, all other pharma	China		Shanghai		BT-02	Immuno-oncology therapy; Immune checkpoint inhibitor	Unspecified	Anticancer, immunological	Biological > Protein > Antibody > Monoclonal antibody, other						HAUS3	Prognostic	A First-in-Human, Open Label, Phase I/II Study to Evaluate the Safety, Tolerability, Pharmacokinetics, Immunogenicity and Preliminary Antitumor Activity of BT02 in Patients with Advanced Solid Tumors	Adverse Events Cardiac Telemetry Common Terminology Criteria for Adverse Events Complete response Dose-limiting toxicities Immune-related response evaluation criteria in solid tumors Maximum tolerated dose Overall response rate Partial response Response evaluation criteria in solid tumors Safety and Tolerability Serious Adverse Event Vital signs	Safety/Toxicity > Adverse Drug Reactions Safety/Toxicity > Cardiac Measures/Events Safety/Toxicity > Adverse Drug Reactions Efficacy > Clinical Response/Remission Safety/Toxicity > Safety/Tolerability Efficacy > Clinical Response/Remission Safety/Toxicity > Safety/Tolerability Efficacy > Clinical Response/Remission Efficacy > Clinical Response/Remission Efficacy > Clinical Response/Remission Safe…	Dose Limiting Toxicity [Time Frame: Within day 28 after administration] safety Incidence and severity of adverse events (AEs) and serious adverse events (SAEs) [Time Frame: Within day 28 after administration] Safety Maximum tolerated dose [Time Frame: Within day 28 after administration] Maximum tolerated dose Primary Outcome: safety Tolerability Maximum tolerated dose Recommended phase II dose Pr…	Adverse Events Area under the curve score Cardiac Telemetry Clinical benefit rate Cmax Common Terminology Criteria for Adverse Events Duration of overall response Elimination half-life Immune-related response evaluation criteria in solid tumors Immunogenicity (other timeframe) Immunogenicity Neutralizing antibody response Occupancy Overall response rate Overall survival Progression-free survival …	Safety/Toxicity > Adverse Drug Reactions Pharmacokinetics/Pharmacodynamics > PK/PD Safety/Toxicity > Cardiac Measures/Events Efficacy > Clinical Response/Remission Pharmacokinetics/Pharmacodynamics > PK/PD Safety/Toxicity > Adverse Drug Reactions Efficacy > Clinical Response/Duration Pharmacokinetics/Pharmacodynamics > PK/PD Efficacy > Clinical Response/Remission Efficacy > Immunological Response…	The Pharmacokinetics characteristics of BT02 [Time Frame: Within day 28 after administration] Levels of BT02 in blood Progression-free survival (PFS) [Time Frame: From date of enrollment until the date of revocation of informed consent, termination from the trial, or initiation of new anti-tumor treatment, loss of follow-up or death, whichever came first, assessed up to 100 months.] The time from…	2024-01-24	Actual							2024-12-31	Anticipated	2024-12-31	Anticipated
510707	CabOSTar CLIN-60000-461 EUCT number: 2023-506229-12-00 NCT06341712 TrialTroveID-510707	A Phase II, Randomized, Open-label Study to Assess the Efficacy, Safety, and Pharmacokinetics (PK) of Maintenance Cabozantinib (XL184) Plus Best Supportive Care (BSC) Versus BSC in Children, Adolescents and Young Adults (AYA) With Unresectable Residual Osteosarcoma Either at Diagnosis or at First Relapse After Standard Treatment	II	Open	Oncology	Oncology: Osteosarcoma	(N/A); High-grade; Maintenance/Consolidation; Second line; Unresectable	Ewing Sarcoma; Osteosarcoma	Trialtrove	Ipsen	Sponsor	Industry, all other pharma	France		Paris	92100	cabozantinib	RET tyrosine kinase inhibitor; Axl receptor tyrosine kinase inhibitor; MET tyrosine kinase inhibitor; VEGFR-2 tyrosine kinase inhibitor	AXL receptor tyrosine kinase; fms related tyrosine kinase 3; kinase insert domain receptor; KIT proto-oncogene, receptor tyrosine kinase; MET proto-oncogene, receptor tyrosine kinase; ret proto-oncogene; TEK receptor tyrosine kinase	Anticancer, other	Small molecule; Small molecule > Synthetic small molecule						HGF	Diagnostic; Predictive; Predisposing; Prognostic	The participants of this study will be children, adolescents, and young adults with residual osteosarcoma, which cannot be removed completely through surgery. Participants will have achieved a partial response or stable disease at the end of conventional chemotherapy. Osteosarcoma is cancer of the bone. The cancer cells make immature bone cells, known as osteoid. Osteosarcoma is very rare, but it…	Progression-free survival	Efficacy > Survival	Primary Outcome Measures : Progression-free Survival (PFS) assessed by Blinded Independent Radiology Committee (BIRC) [Time Frame: From randomization until disease progression or death from any cause, whichever occurs first (approximately 34 months).] PFS defined as the time from the date of randomization to the date of first documented disease progression or the date of death due to any cause, w…	Adverse Events Area under the curve score Clinical benefit rate Cmax Cmin Complete response EORTC Quality of Life Questionnaire Global health status Overall response rate Overall survival Partial response Progression-free survival Quality of Life Response evaluation criteria in solid tumors Serious Adverse Event Stable Disease Treatment Emergent Adverse Events Visual Analog Scale	Safety/Toxicity > Adverse Drug Reactions Pharmacokinetics/Pharmacodynamics > PK/PD Efficacy > Clinical Response/Remission Pharmacokinetics/Pharmacodynamics > PK/PD Pharmacokinetics/Pharmacodynamics > PK/PD Efficacy > Clinical Response/Remission Efficacy > Health-Related Quality Of Life (Patient Reported Outcomes) (Efficacy) HEOR > Health-Related Quality Of Life Efficacy > Clinical Response/Remiss…	Secondary Outcome Measures : Progression-free survival (PFS) rate assessed by BIRC [Time Frame: 4 months and 1 year after randomization.] PFS rate at 4 months and 1 year was defined as the probability that participants have not progressed by BIRC assessment and remain alive at 4 months and 1 year. Objective response rate (ORR) assessed by BIRC [Time Frame: Approximately 34 months after randomizat…	2024-11-22	Actual							2026-10-26	Anticipated	2028-06-15	Anticipated
507146	NCT06302465 PKUPH-sarcoma 18 TrialTroveID-507146	Comparison of Narlumosbartmab Combined With Neoadjuvant Chemotherapy and Neoadjuvant Chemotherapy Alone in Bone-derived Malignancies With Osteolytic Lesions and Multinucleated Giant Cells in Local Recurrence Rates: a Prospective, Randomized, Controlled, Two-arm, Open, Single-center Clinical Trial	II	Open	Oncology	Oncology: Osteosarcoma	(N/A); High-grade; Neoadjuvant	Bone Neoplasms; Ewing Sarcoma; Osteosarcoma	Trialtrove	(Other Hospital/Academic/Medical Center)	Sponsor	Academic					naloxumab	RANKL antagonist; Immuno-oncology therapy	TNF superfamily member 11	Anticancer, immunological; Musculoskeletal; Osteoporosis treatment	Biological > Protein > Antibody > Human monoclonal antibody	cisplatin doxorubicin ifosfamide methotrexate	DNA inhibitor; DNA synthesis inhibitor DNA synthesis inhibitor; DNA topoisomerase II inhibitor; RNA synthesis inhibitor DNA inhibitor; DNA synthesis inhibitor Immunosuppressant; Dihydrofolate reductase inhibitor; Thymidylate synthase inhibitor	Not applicable Not applicable dihydrofolate reductase; thymidylate synthetase	Anticancer, alkylating Anticancer, antibiotic Anticancer, alkylating Anticancer, antimetabolite; Antipsoriasis; Antiarthritic, immunological	Small molecule > Synthetic small molecule Small molecule > Synthetic small molecule Small molecule; Small molecule > Synthetic small molecule Small molecule > Synthetic small molecule			Malignant tumor of bone is rare with poor prognosis. Surgery is the main treatment for non- metastatic bone tumor. Although neoadjuvant chemotherapy for non-metastatic bone tumor cannot improve survival rate based on adjuvant chemotherapy, it can reduce and clarify tumor boundary. Control of local recurrence rate is the core objective of oncotherapy. Surgery way and boundary have a significant ef…			local recurrence rate [Time Frame: 2 years]	Event-free survival Overall survival	Efficacy > Survival Efficacy > Survival	tumor necrosis rate [Time Frame: 12 weeks] R0 removal rate [Time Frame: 12 weeks] R0 remove mains the pathological margin is negative. Event-free survival [Time Frame: 2 years] Overall survival [Time Frame: 2 years]	2024-05-01	Anticipated							2026-11-01	Anticipated	2026-12-31	Anticipated
505524	EUCT number: 2023-505756-21-00 N23NEO NCT06279130 NEOASIS TrialTroveID-505524	Pan-tumor Neoadjuvant Basket Study of Immune Check-point Inhibition and Novel Immuno-oncology Combinations	II/III	Open	Oncology	Oncology: Bladder; Oncology: Breast; Oncology: Cervical; Oncology: Colorectal; Oncology: Endometrial; Oncology: Esophageal; Oncology: Gastric; Oncology: Head/Neck; Oncology: Neuroendocrine; Oncology: Osteosarcoma; Oncology: Ovarian; Oncology: Prostate; Oncology: Soft Tissue Sarcoma	(N/A); Estrogen receptor positive; HER2 negative; Merkel; MSI-H/dMMR; MSS/pMMR; Neoadjuvant; Stage I; Stage II; Triple receptor negative	Breast Neoplasms; Colorectal Neoplasms; Endometrial Neoplasms; Esophageal Neoplasms; Ewing Sarcoma; Fibrosarcoma; Head and Neck Neoplasms; Leiomyosarcoma; Liposarcoma; Neoplasms; Neuroendocrine Tumors; Osteosarcoma; Ovarian Neoplasms; Prostatic Neoplasms; Rhabdomyosarcoma; Sarcoma; Stomach Neoplasms; Synovial Sarcoma; Urethral Neoplasms; Urinary Bladder Neoplasms; Uterine Cervical Neoplasms	Trialtrove	Netherlands Cancer Institute Agenus	Sponsor Collaborator	Government Industry, all other pharma	United States		Lexington	02421	balstilimab botensilimab	PD-1 antagonist; Immuno-oncology therapy; Immune checkpoint inhibitor CTLA4 antagonist; Immuno-oncology therapy; Immune checkpoint inhibitor	programmed cell death 1 cytotoxic T-lymphocyte associated protein 4	Anticancer, immunological Anticancer, immunological	Biological > Protein > Antibody > Human monoclonal antibody Biological > Protein > Antibody > Human monoclonal antibody; Biological > Protein > Antibody > Monoclonal antibody, other	surgical intervention	Not applicable		Miscellaneous	Small molecule > Synthetic small molecule	albumin; ERBB2; PRAME	Diagnostic; Predictive; Predisposing; Prognostic	In this study, the efficacy of botensilimab and balstilimab in mismatch repair deficient (dMMR) and mismatch repair proficient (pMMR) tumors will be assessed. To hypothesize a high rate of pathological responses to neoadjuvant bot/bal in both pMMR and MMR deficient (dMMR) tumors.	Complete response Overall response rate Response rate Safety and Tolerability	Efficacy > Clinical Response/Remission Efficacy > Clinical Response/Remission Efficacy > Clinical Response/Remission Safety/Toxicity > Safety/Tolerability	Major pathological response rate [Time Frame: Week 8] Percentage of patients in which a major pathologic response (MPR) is reported, defined as <10% residual viable tumor (RVT) in the resection specimen. The primary objective of the safety run-ins was safety.	Complete response Disease-free survival Event-free survival Overall response rate Overall survival Recurrence Response evaluation criteria in solid tumors Response rate	Efficacy > Clinical Response/Remission Efficacy > Survival Efficacy > Survival Efficacy > Clinical Response/Remission Efficacy > Survival Efficacy > Clinical Response/Remission Efficacy > Clinical Response/Remission Efficacy > Clinical Response/Remission	Pathological response rates [Time Frame: Week 8] Pathologic complete response (pCR) defined as no RVT in the primary tumor and locoregional lymph nodes; partial pathologic response (≤50% RVT) and no pathologic response (>50% RVT) Event free survival [Time Frame: 3 years] Event-free survival defined as time from registration to the date of disease progression, local, regional or distant recurrence…	2024-01-29	Actual							2029-01-29	Anticipated	2034-01-29	Anticipated
502897	CP-MGC026-01 NCT06242470 TrialTroveID-502897	A Phase I/Ib First-in-Human, Open Label, Dose Escalation and Cohort Expansion Study of MGC026 in Participants With Advanced Solid Tumors	I	Open	Oncology	Oncology: Bladder; Oncology: Breast; Oncology: Cervical; Oncology: Colorectal; Oncology: Endometrial; Oncology: Esophageal; Oncology: Gastric; Oncology: Head/Neck; Oncology: Liver; Oncology: Lung, Non-Small Cell; Oncology: Lung, Small Cell; Oncology: Neuroendocrine; Oncology: Osteosarcoma; Oncology: Ovarian; Oncology: Pancreas; Oncology: Prostate; Oncology: Renal; Oncology: Soft Tissue Sarcoma; O…	(N/A); Adenocarcinoma; Hormone refractory; Large Cell; Locally advanced; Metastatic; Pulmonary; Second line; Squamous Cell; Stage III; Stage IV; Unresectable	Breast Neoplasms; Carcinoma; Carcinoma, Non-Small-Cell Lung; Carcinoma, Renal Cell; Colorectal Neoplasms; Endometrial Neoplasms; Esophageal Neoplasms; Ewing Sarcoma; Fibrosarcoma; Head and Neck Neoplasms; Kidney Neoplasms; Leiomyosarcoma; Liposarcoma; Liver Neoplasms; Lung Neoplasms; Neuroendocrine Tumors; Osteosarcoma; Ovarian Neoplasms; Pancreatic Neoplasms; Prostatic Neoplasms; Prostatic Neopl…	Trialtrove	MacroGenics	Sponsor	Industry, all other pharma	United States	MD	Rockville	MD 20850	vobramitamab tavatecan	DNA topoisomerase I inhibitor	CD276 molecule; DNA topoisomerase I	Anticancer, other	Biological > Protein > Antibody > Antibody-drug conjugate; Small molecule > Synthetic small molecule								The study is designed to understand the safety, tolerability, pharmacokinetics, immunogenicity, and preliminary antitumor activity of MGC026 in participants with relapsed or refractory, unresectable, locally advanced or metastatic solid tumors The study has a dose escalation portion and a cohort expansion portion of the study. Participants will receive MGC026 by intravenous (IV) infusion. The dos…	Adverse Events Dose-limiting toxicities Serious Adverse Event	Safety/Toxicity > Adverse Drug Reactions Safety/Toxicity > Safety/Tolerability Safety/Toxicity > Serious Adverse Events	Primary Outcome Measures : Number of participants with adverse events (AEs) and serious AEs (SAEs), AEs leading to dose delay, AEs leading to dose reduction, AEs leading to treatment discontinuations, AEs meeting criteria for dose limiting toxicity, and AEs or special interest. [Time Frame: Throughout the study, up to 135 weeks]	Area under the curve score Cmax Complete response Duration of overall response Immunogenicity (other timeframe) Immunogenicity Overall response rate Partial response Response evaluation criteria in solid tumors	Pharmacokinetics/Pharmacodynamics > PK/PD Pharmacokinetics/Pharmacodynamics > PK/PD Efficacy > Clinical Response/Remission Efficacy > Clinical Response/Duration Efficacy > Immunological Response Safety/Toxicity > Adverse Drug Reactions Efficacy > Clinical Response/Remission Efficacy > Clinical Response/Remission Efficacy > Clinical Response/Remission	Secondary Outcome Measures : Overall response rate in advanced solid tumors The objective response rate (ORR) per Response Evaluation Criteria in Solid Tumors version 1.1 (RECIST 1.1) is used to estimate the proportion of participants in the Response Evaluable population who achieve best overall response of complete response (CR) or partial response (PR) (called responders). Complete response (CR…	2024-03-06	Actual							2028-05-01	Anticipated	2028-10-31	Anticipated
501849	CTO-KB707-02 KB707-02 KYANITE-1 NCT06228326 TrialTroveID-501849	KB707-02: a Phase 1/2 Study of Inhaled KB707 in Patients with Advanced Solid Tumor Malignancies Affecting the Lungs	I/II	Open	Oncology	Oncology: Breast; Oncology: Colorectal; Oncology: Head/Neck; Oncology: Liver; Oncology: Lung, Non-Small Cell; Oncology: Lung, Small Cell; Oncology: Neuroendocrine; Oncology: Osteosarcoma; Oncology: Renal; Oncology: Soft Tissue Sarcoma; Oncology: Unspecified Solid Tumor	(N/A); Localized; Metastatic; PD-1 Naive; PD-1 Positive; PD-L1 Naive; PD-L1 Positive; Pulmonary; Second line; Stage III; Stage IV; Third line	Breast Neoplasms; Carcinoma; Carcinoma, Non-Small-Cell Lung; Carcinoma, Renal Cell; Colorectal Neoplasms; Ewing Sarcoma; Fibrosarcoma; Head and Neck Neoplasms; Kidney Neoplasms; Leiomyosarcoma; Liposarcoma; Liver Neoplasms; Lung Neoplasms; Neuroendocrine Tumors; Osteosarcoma; Rhabdomyosarcoma; Sarcoma; Small Cell Lung Carcinoma; Synovial Sarcoma; Wilms Tumor	Trialtrove	Krystal Biotech	Sponsor	Industry, all other pharma	United States	PA	Pittsburgh	15203	KB-707	Interleukin 12 agonist; Interleukin 2 agonist; Immuno-oncology therapy	interleukin 12A; interleukin 2	Anticancer, immunological; Cytokine	Biological > Gene therapy; Biological > Nucleic acid > Nucleic acid, vector type > Viral vector > Herpes simplex virus; Biological > Virus particles	undisclosed - chemotherapy pembrolizumab	Unidentified pharmacological activity PD-1 antagonist; Immuno-oncology therapy; Immune checkpoint inhibitor	programmed cell death 1	Anticancer, other Anticancer, immunological	Small molecule > Synthetic small molecule Biological > Protein > Antibody > Humanized monoclonal antibody	ALK; EGFR; KRAS; ROS1; SERPINA1	Companion Diagnosis; Diagnostic; Predictive; Predisposing; Prognostic	The Sponsor is developing KB707, a replication-defective, non-integrating herpes simplex virus type 1 (HSV-1)-derived vector that is designed to stimulate an anti-tumor immune response through the production of cytokines delivered to the airways of people with advanced solid tumor malignancies affecting the lungs via nebulization. This Phase 1/2, open-label, multicenter, dose escalation and expan…	Adverse Events Response evaluation criteria in solid tumors Safety and Tolerability	Safety/Toxicity > Adverse Drug Reactions Efficacy > Clinical Response/Remission Safety/Toxicity > Safety/Tolerability	Primary Outcome Measures : To evaluate the safety and tolerability of inhaled KB707 based upon assessment of adverse events (AE) [ Time Frame: up to 36 months ] Percentage of subjects with treatment-related AEs as assessed by NCI-CTCAE v5 Trial objectives include evaluation of safety, tolerability, and tumor response measured using RECIST v1.1 criteria	Dose-limiting toxicities Maximum tolerated dose Overall response rate	Safety/Toxicity > Safety/Tolerability Safety/Toxicity > Safety/Tolerability Efficacy > Clinical Response/Remission	Secondary Outcome Measures : To evaluate whether the proposed dose ranges include the maximum tolerated dose of KB707 as determined by incidence of dose limiting toxicities (DLTs) [ Time Frame: up to 36 months ] Incidence of dose limiting toxicity (DLT) by dose cohorts To evaluate the preliminary efficacy of inhaled KB707 as determined by overall response rate (ORR) [ Time Frame: up to 36 months …	2024-04-17	Actual							2028-02-01	Anticipated	2028-02-01	Anticipated
501059	HSKY028 NCT06217003 TrialTroveID-501059	A Phase II Clinical Study of Trilaciclib Combined With Chemotherapy for Perioperative Treatment of Osteosarcoma	II	Planned	Oncology	Oncology: Osteosarcoma	Adjuvant; Neoadjuvant; Resectable	Ewing Sarcoma; Osteosarcoma	Trialtrove	(Other Hospital/Academic/Medical Center)	Sponsor	Academic					trilaciclib	Cyclin-dependent kinase 4 inhibitor; Cyclin-dependent kinase 6 inhibitor	cyclin dependent kinase 4; cyclin dependent kinase 6	Anticancer, other; Radio/chemoprotective	Small molecule; Small molecule > Synthetic small molecule	cisplatin doxorubicin surgical intervention endostatin, Simcere Pharmaceutical Group methotrexate	DNA inhibitor; DNA synthesis inhibitor DNA synthesis inhibitor; DNA topoisomerase II inhibitor; RNA synthesis inhibitor Not applicable Angiogenesis inhibitor Immunosuppressant; Dihydrofolate reductase inhibitor; Thymidylate synthase inhibitor	Not applicable collagen type XVIII alpha 1 chain dihydrofolate reductase; thymidylate synthetase	Anticancer, alkylating Anticancer, antibiotic Miscellaneous Anticancer, other Anticancer, antimetabolite; Antipsoriasis; Antiarthritic, immunological	Small molecule > Synthetic small molecule Small molecule > Synthetic small molecule Small molecule > Synthetic small molecule Biological > Protein > Recombinant protein Small molecule > Synthetic small molecule			This study is a prospective, single arm phase II study aimed at evaluating the efficacy and safety of trilaciclib before perioperative chemotherapy in patients with osteosarcoma.	Neutropenia	Safety/Toxicity > Adverse Drug Reactions	Primary Outcome Measures: The incidence of grade ≥ 3 neutropenia during chemotherapy treatment [Time Frame: 1-2 weeks after chemotherapy] Is the number of neutrophils in the blood routine test lower than the ninth power of 1.0 * 10/L	Hemoglobin level Hemoglobin	Efficacy > Blood Measures (Efficacy) Safety/Toxicity > Laboratory Measurements (Safety/Toxicity)	Secondary Outcome Measures : The incidence of grade 4 neutropenia during chemotherapy treatment [Time Frame: 1-2 weeks after chemotherapy] Is the number of neutrophils in the blood routine test lower than the ninth power of 0.5 * 10/L The occurrence of grade 3 or grade 4 thrombocytopenia during chemotherapy treatment [Time Frame: 1-3 weeks after chemotherapy] Is the number of platelet in the bloo…	2024-02-01	Anticipated							2025-02-01	Anticipated	2025-08-01	Anticipated
497937	ChiCTR2300079268 TrialTroveID-497937	Clinical trial of combining realgar-Indigo naturalis formula and Cisplatin to treat osteosarcoma patients after standard treatment failure	II	Planned	Oncology	Oncology: Osteosarcoma	Second line; Unresectable	Ewing Sarcoma; Osteosarcoma	Trialtrove	(Other Hospital/Academic/Medical Center)	Sponsor	Academic					cisplatin Realgar-Indigo naturalis formula	DNA inhibitor; DNA synthesis inhibitor Unidentified pharmacological activity	Not applicable	Anticancer, alkylating Anticancer, other	Small molecule > Synthetic small molecule Small molecule > Synthetic small molecule								To investigate the efficacy of combining realgar-Indigo naturalis formula and Cisplatin to treat osteosarcoma patients after standard treatment failure			Primary Outcome measures Progression-free surviva	Overall response rate Overall survival	Efficacy > Clinical Response/Remission Efficacy > Survival	Secondary Outcome measures Objective response rate, ORR AER Overall survival, OS	2024-01-01	Anticipated	36.03	Anticipated	2027-01-01	Anticipated	47.99	Anticipated	2030-12-31	Anticipated
496076	NCT06171282 SHYY-R130-BSTT TrialTroveID-496076	A Clinical Safety and Efficacy Study on Oncolytic Virus Injection (R130) for the Treatment of Advanced Bone and Soft Tissue Tumors	I	Open	Oncology	Oncology: Osteosarcoma; Oncology: Soft Tissue Sarcoma	(N/A); Second line; Stage III; Stage IV	Ewing Sarcoma; Fibrosarcoma; Leiomyosarcoma; Liposarcoma; Osteosarcoma; Rhabdomyosarcoma; Sarcoma; Soft Tissue Neoplasms; Synovial Sarcoma	Trialtrove	Zhejiang Yunying Medical Technology Co./Shanghai Yunying Medical Technology Co. (Other Hospital/Academic/Medical Center)	Sponsor Collaborator	Industry, all other pharma Academic	China		Shanghai		R-130	CD86 antagonist; CD3 agonist; PD-1 antagonist; Immuno-oncology therapy; Immune checkpoint inhibitor	CD3 epsilon subunit of T-cell receptor complex; CD86 molecule; programmed cell death 1	Anticancer, immunological	Biological > Gene therapy; Biological > Nucleic acid > Nucleic acid, vector type > Viral vector > Herpes simplex virus; Biological > Virus particles > Lytic virus						CXCL8; IL10; IL2; IL4; IL6	Diagnostic; Predictive; Predisposing; Prognostic	9 participants are expected to be enrolled for this open，Single-armed clinical trial to evaluate the safety and efficacy of the recombinant herpes simplex virus Ⅰ, R130 in patients with advanced bone and soft tissue tumors.	Adverse Events Cardiac Telemetry Common Terminology Criteria for Adverse Events Immune Response Immunogenicity (other timeframe) Safety and Tolerability	Safety/Toxicity > Adverse Drug Reactions Safety/Toxicity > Cardiac Measures/Events Safety/Toxicity > Adverse Drug Reactions Efficacy > Clinical Response/Remission Efficacy > Immunological Response Safety/Toxicity > Safety/Tolerability	Primary Outcome Measures : Subject incidence of adverse events [Time Frame: Up to 6 months] To characterize the safety profile of R130 injection in patients with relapsed/refractory bone and soft tissue tumors as measured by the incidence of Grade ≥ 3 Common Terminology Criteria for Adverse Events, version 5.0 (CTCAE v5.0) Subject incidence of laboratory abnormalities [Time Frame: Up to 1 month] …	Clinical benefit rate Duration of overall response EORTC Quality of Life Questionnaire Immune-related response evaluation criteria in solid tumors Overall response rate - duration Quality of Life Response evaluation criteria in solid tumors	Efficacy > Clinical Response/Remission Efficacy > Clinical Response/Duration Efficacy > Health-Related Quality Of Life (Patient Reported Outcomes) (Efficacy) Efficacy > Clinical Response/Remission Efficacy > Clinical Response/Remission HEOR > Health-Related Quality Of Life Efficacy > Clinical Response/Remission	Secondary Outcome Measures : Disease Assessment for Disease Control Rate [Time Frame: Every 10 weeks for 12 months] Evaluate the efficacy endpoints of DCR by the investigator with RECIST v1.1 and iRECIST Disease Assessment for Duration of Response [Time Frame: Every 10 weeks for 12 months] Evaluate the efficacy endpoints of DOR by the investigator with RECIST v1.1 and iRECIST Quality of Life Asse…	2023-07-12	Actual							2025-07-12	Anticipated	2026-07-12	Anticipated
494685	22-019876 NCT06156410 TrialTroveID-494685	A Phase I Trial of Cabozantinib (XL184) in Combination With High-dose Ifosfamide in Adults and Children With Relapsed/Refractory Ewing Sarcoma and Osteosarcoma	I	Open	Oncology	Oncology: Osteosarcoma; Oncology: Soft Tissue Sarcoma	(N/A); Third line	Ewing Sarcoma; Fibrosarcoma; Leiomyosarcoma; Liposarcoma; Osteosarcoma; Rhabdomyosarcoma; Sarcoma; Sarcoma, Ewing; Synovial Sarcoma	Trialtrove	Children's Hospital of Philadelphia (Other Hospital/Academic/Medical Center) Exelixis	Sponsor Collaborator Collaborator	Academic Academic Industry, all other pharma	United States	CA	Alameda	94502	cabozantinib	RET tyrosine kinase inhibitor; Axl receptor tyrosine kinase inhibitor; MET tyrosine kinase inhibitor; VEGFR-2 tyrosine kinase inhibitor	AXL receptor tyrosine kinase; fms related tyrosine kinase 3; kinase insert domain receptor; KIT proto-oncogene, receptor tyrosine kinase; MET proto-oncogene, receptor tyrosine kinase; ret proto-oncogene; TEK receptor tyrosine kinase	Anticancer, other	Small molecule; Small molecule > Synthetic small molecule	ifosfamide	DNA inhibitor; DNA synthesis inhibitor	Not applicable	Anticancer, alkylating	Small molecule; Small molecule > Synthetic small molecule	albumin; CST3; CYP3A4; GPT	Diagnostic; Predictive; Predisposing; Prognostic	The purpose of this study is to better understand how safe and effective the drug cabozantinib in combination with high-dose ifosfamide is in the treatment of children and adults with relapsed/refractory Ewing sarcoma and osteosarcoma.	Common Terminology Criteria for Adverse Events Maximum tolerated dose	Safety/Toxicity > Adverse Drug Reactions Safety/Toxicity > Safety/Tolerability	Primary Outcome Measures : Maximum tolerated dose/recommended phase II dose (MTD/RP2D) of cabozantinib [Time Frame: Upon completion of accrual to phase 1 cohort, approximately 1 year] Toxicity will be graded according to the National Cancer Institute Common Terminology Criteria for Adverse Events (CTCAE) version 5.0 (v5.0).	Common Terminology Criteria for Adverse Events Dose-limiting toxicities Response evaluation criteria in solid tumors	Safety/Toxicity > Adverse Drug Reactions Safety/Toxicity > Safety/Tolerability Efficacy > Clinical Response/Remission	Secondary Outcome Measures : Toxicity profile [Time Frame: Upon completion of trial, approximately 1 year] Define and describe the toxicity profile (grade 2 and above) of cabozantinib administered in combination with high-dose ifosfamide using Common Terminology Criteria for Adverse Events (CTCAE). Dose-limiting toxicities (DLT) [Time Frame: After two cycles of treatment, average 56 days (one cyc…	2023-10-24	Actual							2027-11-30	Anticipated	2028-11-30	Anticipated
494539	EUCT number: 2023-505266-29-00 FIPO23 NCT06154291 TrialTroveID-494539 XT 23-01	Phase I/II, Multi Center, Open Label, First-in-human, Dose Escalation and Expansion Study to Investigate the Safety, Pharmacokinetics, and Anti-tumors Efficacy of the Glyco-humanized Polyclonal Antibody XON7 in Patients With Advanced or Metastatic Solid Tumors	I/II	Open	Oncology	Oncology: Breast; Oncology: Colorectal; Oncology: Endometrial; Oncology: Esophageal; Oncology: Gastric; Oncology: Lung, Non-Small Cell; Oncology: Melanoma; Oncology: Osteosarcoma; Oncology: Ovarian; Oncology: Pancreas; Oncology: Soft Tissue Sarcoma; Oncology: Unspecified Solid Tumor	Fourth line or greater; HER2 negative; Line of therapy N/A; Metastatic; PD-1 Refractory; PD-L1 Refractory; Stage III; Stage IV; Triple receptor negative	Breast Neoplasms; Carcinoma, Non-Small-Cell Lung; Colorectal Neoplasms; Endometrial Neoplasms; Esophageal Neoplasms; Ewing Sarcoma; Fibrosarcoma; Leiomyosarcoma; Liposarcoma; Melanoma; Neoplasm Metastasis; Neoplasms; Osteosarcoma; Ovarian Neoplasms; Pancreatic Neoplasms; Rhabdomyosarcoma; Sarcoma; Stomach Neoplasms; Synovial Sarcoma	Trialtrove	Xenothera	Sponsor	Industry, all other pharma	France		Nantes	44200	XON-7	Immuno-oncology therapy	Unspecified	Anticancer, immunological	Biological > Protein > Antibody; Biological > Protein > Antibody > Non-monoclonal antibody						albumin; EPO; ERBB2; GGT1; GPT	Diagnostic; Predictive; Predisposing; Prognostic	This is a two-stage trial consisting of a Part I, dose escalation and dose-finding component to establish the Maximal Tolerated Dose (MTD), if any, and Recommended Part 2 Dose (RP2D) of XON7, followed by a Part II component to investigate anti-tumors efficacy in selected solid tumor types and to further evaluate safety and tolerability of XON7 at RP2D. The aim of analyzing its safety and identify…	Absolute Neutrophil Count Alanine aminotransferase (ALT) response Alkaline phosphatase (ALP) Aspartate aminotransferase level Basophil count Bilirubin Cardiac Telemetry Common Terminology Criteria for Adverse Events Complete response Creatinine kinase level Dose-limiting toxicities Eosinophil levels Gammaglutamyl transferase (GGT) Heart rate corrected QT interval Hematocrit level Hemoglobin level…	Safety/Toxicity > Blood Measures (Safety/Toxicity) Efficacy > Laboratory Measurements (Efficacy) Efficacy > Laboratory Measurements (Efficacy) Efficacy > Laboratory Measurements (Efficacy) Safety/Toxicity > Blood Measures (Safety/Toxicity) Efficacy > Laboratory Measurements (Efficacy) Safety/Toxicity > Cardiac Measures/Events Safety/Toxicity > Adverse Drug Reactions Efficacy > Clinical Response/R…	Dose Escalation part: Dose Limiting Toxicities (DLTs) [Time Frame: At the end of Cycle 1 (28 days)] Investigator defined DLT during first treatment cycle Dose Escalation part: treatment emergent adverse events (TEAEs) [Time Frame: At the end of Cycle 1 (28 days)] An overall summary of AE occurrences with onset during the first treatment cycle will be presented; this will include the following AE …	Absolute Neutrophil Count Adverse Events Alanine aminotransferase (ALT) response Alkaline phosphatase (ALP) Area under the curve score Aspartate aminotransferase level Basophil count Bilirubin Cardiac Telemetry Clinical benefit rate Cmax Cmin Common Terminology Criteria for Adverse Events Complete response Creatinine kinase level Duration of overall response Elimination half-life Eosinophil level…	Safety/Toxicity > Blood Measures (Safety/Toxicity) Safety/Toxicity > Adverse Drug Reactions Efficacy > Laboratory Measurements (Efficacy) Efficacy > Laboratory Measurements (Efficacy) Pharmacokinetics/Pharmacodynamics > PK/PD Efficacy > Laboratory Measurements (Efficacy) Safety/Toxicity > Blood Measures (Safety/Toxicity) Efficacy > Laboratory Measurements (Efficacy) Safety/Toxicity > Cardiac Meas…	Pharmacokinetics (PK) of XON7 (Part 1): Cmax [Time Frame: Cycle 1-Day 1 Predose and Postdose: 5 minutes; 1; 2; 4; 8; 24; 72 or 96; 144 hours after the end of infusion. Cycle 1 Day 15; Cycle 2 Day 1; Cycle 3 Day 1; Cycle 7 Day 1: Predose and 5 minutes after the end of infusion] XON7 peak plasma concentration (Cmax) in plasma Pharmacokinetics (PK) of XON7 (Part 2): Cmax [Time Frame: Cycle 1-Day 1; …	2023-11-14	Actual							2026-12-31	Anticipated	2027-11-30	Anticipated
492446	ChiCTR2300077677 TrialTroveID-492446	A Study of the Treatment of IV-degree Granulocytopenia With Polyethylene Glycolated Recombinant Human Granulocyte-Stimulating Factor Injection After High-Dose Chemotherapy	I	Open	Oncology	Oncology: Osteosarcoma	(N/A); Adjuvant; Neoadjuvant	Ewing Sarcoma; Osteosarcoma	Trialtrove	(Other Hospital/Academic/Medical Center)	Sponsor	Academic					PEG-rhG-CSF umbilical cord blood mononuclear cells	Granulocyte colony stimulating factor agonist Not applicable		Radio/chemoprotective; Haematological Neurological	Small molecule > Synthetic small molecule Biological > Cellular > Cell origin; Biological > Cellular > Cell type > Stem cell	undisclosed - chemotherapy	Unidentified pharmacological activity		Anticancer, other	Small molecule > Synthetic small molecule			To evaluate the efficacy and safety of polyethylene glycolated recombinant human granulocyte-stimulating factor injection combined with umbilical cord blood mononuclear cell salvage treatment of IV plasmid deficiency after chemotherapy in patients with osteosarcoma.			Primary outcomes: The number of days required for granulocyte recovery to ≥1.5× 109/ L after treatment, the minimum value of leukocyte and granulocyte decline Whether the patient developed fever and other infections, and the recovery time			Secondary outcomes: The changes of granulocyte and leukocyte in two groups before and after treatment Granulocytes <0.5× 109 / L occurred several days after chemotherapy and lasted for several days Whether there were still granulocytes <1.5× 109 / L on the 21st day after the end of chemotherapy, and whether the drug was stopped or reduced in the next chemotherapy cycle	2022-07-01	Actual	24	Anticipated	2024-06-30	Anticipated	6.05	Anticipated	2024-12-31	Anticipated
492010	CTR20231564 NCT06126510 TrialTroveID-492010 VG161-C206	A Single-arm, Multicenter, Open-label Phase IIa Clinical Study to Evaluate the Efficacy and Safety of VG161 in the Treatment of Advanced Bone and Soft Tissue Sarcoma	II	Open	Oncology	Oncology: Osteosarcoma; Oncology: Soft Tissue Sarcoma	(N/A); Second line; Unresectable	Ewing Sarcoma; Fibrosarcoma; Leiomyosarcoma; Liposarcoma; Osteosarcoma; Rhabdomyosarcoma; Sarcoma; Synovial Sarcoma	Trialtrove	CNBG-Virogin Biotech (Shanghai) (China National Biotec Group and Virogin Biotech joint venture)	Sponsor	Industry, all other pharma	China		Shanghai	201800	VG-161	Immunostimulant; PD-L1 antagonist; Immuno-oncology therapy; Immune checkpoint inhibitor	CD274 molecule; interleukin 12A; interleukin 15	Anticancer, immunological	Biological > Gene therapy; Biological > Nucleic acid > Nucleic acid, vector type > Viral vector > Herpes simplex virus; Biological > Vaccine > Anticancer, vaccine; Biological > Vaccine > Recombinant vaccine; Biological > Virus particles > Lytic virus						CD19; CD4; CD8A; FCGR3A; insulin; NCAM1; TNF	Diagnostic; Predictive; Predisposing; Prognostic	To evaluate the efficacy and safety of VG161 in the treatment of advanced bone and soft tissue sarcoma	Overall response rate Progression-free survival	Efficacy > Clinical Response/Remission Efficacy > Survival	Primary Outcome Measures : ORR [ Time Frame: through the study completion, an average of 2 year ] Objective response rate (ORR) 4-month PFS rate [ Time Frame: through the study completion, an average of 2 year ] 4-month Progression Free Survival (PFS) rate 6-month PFS rate [ Time Frame: through the study completion, an average of 2 year ] 6-month Progression Free Survival (PFS) rate Main purpose:…	Adverse Events Cardiac Telemetry Clinical benefit rate Duration of overall response Overall response rate - duration Overall survival Progression-free survival Safety and Tolerability Vital signs	Safety/Toxicity > Adverse Drug Reactions Safety/Toxicity > Cardiac Measures/Events Efficacy > Clinical Response/Remission Efficacy > Clinical Response/Duration Efficacy > Clinical Response/Remission Efficacy > Survival Efficacy > Survival Safety/Toxicity > Safety/Tolerability Safety/Toxicity > Serious Adverse Events	Secondary Outcome Measures : DCR [ Time Frame: through the study completion, an average of 2 year ] disease control rate (DCR) PFS [ Time Frame: through the study completion, an average of 2 year ] Progression Free Survival (PFS) OS [ Time Frame: through the study completion, an average of 2 year ] Overall Survival (OS) DOR [ Time Frame: through the study completion, an average of 2 year ] Durati…	2023-07-18	Actual							2025-07-17	Anticipated	2026-01-17	Anticipated
491800	CSIIT-Q54 NCT06125171 TrialTroveID-491800	A Phase II Clinical Trial of Tucidinostat in Combination With Apatinib in Patients With Relapsed or Refractory Osteosarcoma	II	Planned	Oncology	Oncology: Osteosarcoma	(N/A); Metastatic; Second line	Ewing Sarcoma; Osteosarcoma	Trialtrove	(Other Hospital/Academic/Medical Center)	Sponsor	Academic					tucidinostat apatinib	Histone deacetylase inhibitor; Cell cycle inhibitor Vascular endothelial growth factor receptor 2 antagonist; RET tyrosine kinase inhibitor; VEGFR-2 tyrosine kinase inhibitor; Angiogenesis inhibitor	histone deacetylase 10 kinase insert domain receptor; ret proto-oncogene	Anticancer, other Anticancer, other	Small molecule; Small molecule > Synthetic small molecule Small molecule; Small molecule > Synthetic small molecule								To assess the efficacy and safety of the combination of Apatinib, Tucidinostat (chidamide), a histone deacetylase inhibitor in relapsed or refractory osteosarcoma patients.	Overall survival Progression-free survival	Efficacy > Survival Efficacy > Survival	6-month progression-free survival rate [Time Frame: 6 months] The proportion of patients who did not experience disease progression or die from disease progression within 6 months from the treatment	Clinical benefit rate Complete response Overall response rate Overall survival Partial response Progression-free survival Response evaluation criteria in solid tumors Stable Disease	Efficacy > Clinical Response/Remission Efficacy > Clinical Response/Remission Efficacy > Clinical Response/Remission Efficacy > Survival Efficacy > Clinical Response/Remission Efficacy > Survival Efficacy > Clinical Response/Remission Efficacy > Clinical Response/Remission	Progression-free survival(PFS) [Time Frame: 2 years] Time from treatment until disease progression or death Objective Response Rate（ORR） [Time Frame: 2 years] Objective Response Rate（ORR）by RECIST 1.1,the total proportion of patients with complete response（CR）, partial response（PR） Disease Control Rate （DCR） [Time Frame: 2 years] the total proportion of patients with complete response（CR）, partia…	2024-01-01	Anticipated							2024-12-31	Anticipated	2025-12-31	Anticipated
491431	NCT06117878 NK510-05 TrialTroveID-491431	An Open, Single Center Exploratory Study to Evaluate Safety and Efficacy of NK510 for Patients With Osteosarcoma and Soft Tissue Sarcoma	I	Open	Oncology	Oncology: Osteosarcoma; Oncology: Soft Tissue Sarcoma	Adjuvant; Metastatic; Second line; Stage III; Stage IV	Ewing Sarcoma; Fibrosarcoma; Leiomyosarcoma; Liposarcoma; Osteosarcoma; Rhabdomyosarcoma; Sarcoma; Synovial Sarcoma	Trialtrove	Base Therapeutics (Shanghai) Co. (Other Hospital/Academic/Medical Center)	Sponsor Collaborator	Industry, all other pharma Academic	China		Shanghai		NK-510	Natural killer cell stimulant; Immuno-oncology therapy	Unspecified	Anticancer, immunological; Immunosuppressant	Biological > Cellular; Biological > Cellular > Cell origin > Allogeneic; Biological > Cellular > Cell type > Natural killer cell; Biological > Gene therapy						albumin; insulin	Diagnostic; Predictive; Predisposing; Prognostic	This study will evaluate the safety and efficacy of NK510 in the treatment of Osteosarcoma and Soft Tissue Sarcoma.NK510 will be administered by intravenous injection. The safety and efficacy of this treatment will be evaluated.	Dose-limiting toxicities Maximum tolerated dose Safety and Tolerability	Safety/Toxicity > Safety/Tolerability Safety/Toxicity > Safety/Tolerability Safety/Toxicity > Safety/Tolerability	Dose-Limiting Toxicity [Time Frame: 6 weeks] To evaluate the DLT during N510 treatment Maximal Tolerable Dose [Time Frame: 6 weeks] To evaluate the MTD of NK510	Overall response rate	Efficacy > Clinical Response/Remission	Overall response rate (ORR) [Time Frame: 6 weeks] Effectiveness Metrics	2022-09-01	Actual							2024-09-01	Anticipated	2024-09-01	Anticipated
491019	2023-LLS-221 NCT06114225 PROMIS TrialTroveID-491019	A Prospective Phase II Clinical Trial on Pre-operative Immunotherapy and Stereotactic Body Radiotherapy Followed by Metastasectomy in Patients With Pulmonary Resectable Recurrence of Osteosarcoma	II	Open	Oncology	Oncology: Osteosarcoma	(N/A); Neoadjuvant; PD-1 Naive; PD-L1 Naive; Second line	Ewing Sarcoma; Osteosarcoma	Trialtrove	(Other Hospital/Academic/Medical Center)	Sponsor	Academic					gemcitabine hydrochloride penpulimab	DNA synthesis inhibitor; Thymidylate synthase inhibitor; DNA repair enzyme inhibitor; Cell cycle inhibitor PD-1 antagonist; Immuno-oncology therapy; Immune checkpoint inhibitor	checkpoint kinase 1 programmed cell death 1	Antiviral, other; Anticancer, antimetabolite GI inflammatory/bowel disorders; Anticancer, immunological	Small molecule; Small molecule > Synthetic small molecule; Unidentified Biological > Protein > Antibody > Monoclonal antibody, other	surgical intervention radiation therapy	Not applicable Unidentified pharmacological activity		Miscellaneous Miscellaneous	Small molecule > Synthetic small molecule Small molecule > Synthetic small molecule	insulin; TNFRSF9	Diagnostic; Predictive; Predisposing; Prognostic	The aim of this study is to evaluate the efficacy and safety of pre-operative concurrent Stereotactic Body Radiotherapy (SBRT) and and programmed cell death protein-1 (PD-1) blockade immunotherapy followed by surgical metastasectomy for resectable metastatic osteosarcoma.	Overall survival Progression-free survival Response evaluation criteria in solid tumors	Efficacy > Survival Efficacy > Survival Efficacy > Clinical Response/Remission	Primary Outcome Measures : 12-month progression-free survival rate (12m-PFSR) [Time Frame: 12 months from recruitment] The proportion of patients that are progression-free according to Response Evaluation Criteria in Solid Tumors Version 1.1 (RECIST 1.1), defined as the ratio of patients who have not died or progressed (CR+PR+SD) over the total number of subjects recruited.	Adverse Events Clinical benefit rate EORTC Quality of Life Questionnaire Immune Response Immune-related response evaluation criteria in solid tumors Overall response rate Overall survival Progression-free survival Quality of Life Serious Adverse Event Treatment Emergent Adverse Events	Safety/Toxicity > Adverse Drug Reactions Efficacy > Clinical Response/Remission Efficacy > Health-Related Quality Of Life (Patient Reported Outcomes) (Efficacy) Efficacy > Clinical Response/Remission Efficacy > Clinical Response/Remission Efficacy > Clinical Response/Remission Efficacy > Survival Efficacy > Survival HEOR > Health-Related Quality Of Life Safety/Toxicity > Serious Adverse Events Sa…	Secondary Outcome Measures : Objective response rate (ORR) [Time Frame: From baseline to disease progression, death or the time of metastasectomy, whichever occurs first, up to 3 years after accrual] Defined as the number of subjects with a best response of (CR+PR)/total number of subjects*100% based on RECISTv1.1 and irRECIST standards respectively Disease control rate (DCR) [Time Frame: From ba…	2023-06-01	Actual							2026-09-15	Anticipated	2026-12-30	Anticipated
490583	ALTER-S002 ChiCTR2000033298 TrialTroveID-490583	A Single-Arm Multicenter Trial of the Combination of Anlotinib with Chemotherapy in Patients with Stage IIB Classic Osteosarcoma of the Extremity	I	Completed	Oncology	Oncology: Osteosarcoma	High-grade; Localized; Neoadjuvant	Ewing Sarcoma; Osteosarcoma	Trialtrove	(Other Hospital/Academic/Medical Center) Sino Biopharmaceutical/Chia Tai Tianqing Pharmaceutical Group Co.	Sponsor Sponsor	Academic Industry, all other pharma	China		Beijing	100026	cisplatin doxorubicin catequentinib	DNA inhibitor; DNA synthesis inhibitor DNA synthesis inhibitor; DNA topoisomerase II inhibitor; RNA synthesis inhibitor Vascular endothelial growth factor receptor 2 antagonist; Vascular endothelial growth factor receptor 3 antagonist; FGF receptor 1 tyrosine kinase inhibitor; FGF receptor 2 tyrosine kinase inhibitor; FGF receptor 3 tyrosine kinase inhibitor; FGF receptor 4 tyrosine kinase inhibi…	Not applicable fibroblast growth factor receptor 1; fibroblast growth factor receptor 2; fibroblast growth factor receptor 3; fibroblast growth factor receptor 4; fms related tyrosine kinase 4; kinase insert domain receptor	Anticancer, alkylating Anticancer, antibiotic Anticancer, immunological; Respiratory	Small molecule > Synthetic small molecule Small molecule > Synthetic small molecule Small molecule > Synthetic small molecule	surgical intervention	Not applicable		Miscellaneous	Small molecule > Synthetic small molecule			To evaluate the efficacy and safety of anlotinib combined with chemotherapy in the treatment of stage IIB classic osteosarcoma. To explore the efficacy and safety of anlotinib in combination with chemotherapy for treatment naive stage IIB classical osteosarcoma of the extremity. Assessments • Tumor assessment was evaluated according to RECIST V1.1 by investigators. • Adverse events(AEs) were grad…	Event-free survival Overall survival	Efficacy > Survival Efficacy > Survival	Primary Outcome： 24-month Event-Free Survival Rate The primary endpoint was 24-month EFS rate	Event-free survival Overall survival Safety and Tolerability	Efficacy > Survival Efficacy > Survival Safety/Toxicity > Safety/Tolerability	Secondary Outcome： 36-month Event-Free Survival Rate local recurrence rate lung metastasis rate 3-year Overall Survival Rate safety Secondary endpoints were 36-month EFS rate, local recurrence rate, lung metastasis rate, 3-year OS Rate and safety.	2020-02-01	Actual	25.97	Actual	2022-04-01	Actual							2023-10-16	Actual
489041	TrialTroveID-489041	A Phase I Study of NY-118 in Patients with Pancreatic Cancer and Sarcoma	I	Planned	Oncology	Oncology: Osteosarcoma; Oncology: Pancreas; Oncology: Soft Tissue Sarcoma	(N/A); Line of therapy N/A	Ewing Sarcoma; Fibrosarcoma; Leiomyosarcoma; Liposarcoma; Osteosarcoma; Pancreatic Neoplasms; Rhabdomyosarcoma; Sarcoma; Synovial Sarcoma	Trialtrove	Wuxi Norroy Bioscience Co.	Sponsor	Industry, diagnostics or device	China		Wuxi		NY-118	Radioemitter, beta	Unspecified	Anticancer, immunological	Biological > Biological, other > Other immunoconjugate; Diagnostic > Imaging agent; Small molecule > Synthetic small molecule								To evaluate NY-118 in patients with pancreatic cancer and sarcoma							2023-12-01	Anticipated
486464	MCC-23265 NCT06047977 TrialTroveID-486464	Tumor Infiltrating Lymphocytes in Pediatric Malignant Solid Tumors: A Prospective Biobanking Study and Phase I Clinical Trial	I	Open	Oncology	Oncology: Neuroblastoma; Oncology: Osteosarcoma; Oncology: Soft Tissue Sarcoma; Oncology: Unspecified Solid Tumor	(N/A); First line; Metastatic; Pediatric or Adolescent	Ewing Sarcoma; Fibrosarcoma; Leiomyosarcoma; Liposarcoma; Neoplasms; Neuroblastoma; Osteosarcoma; Rhabdomyosarcoma; Sarcoma; Synovial Sarcoma	Trialtrove	H. Lee Moffitt Cancer Center and Research Institute	Sponsor	Academic					infiltrating lymphocytes	Immuno-oncology therapy		Miscellaneous	Biological > Cellular > Cell origin; Biological > Cellular > Cell type > Blood cell > Leukocyte > Lymphocyte > Tumour-infiltrating lymphocyte	cyclophosphamide aldesleukin fludarabine	Immunosuppressant; DNA inhibitor Interleukin 2 agonist; Immunostimulant; T cell stimulant DNA synthesis inhibitor; Adenosine deaminase inhibitor; Ribonucleoside diphosphate reductase inhibitor; DNA repair enzyme inhibitor	interleukin 2 receptor subunit alpha ribonucleotide reductase catalytic subunit M1; ribonucleotide reductase regulatory subunit M2	Anticancer, alkylating; Immunosuppressant Anticancer, immunological; Cytokine; Immunostimulant, other; Neuroprotective Anticancer, antimetabolite	Small molecule > Synthetic small molecule Biological > Protein; Biological > Protein > Recombinant protein > Recombinant interleukin Small molecule; Small molecule > Synthetic small molecule			Part One of this study will determine the feasibility of creating Tumor-Infiltrating Lymphocyte (TIL) product prospectively from high-risk pediatric solid tumors. Part Two of this study will determine the safety of TIL therapy with lymphodepleting chemotherapy and post-TIL Interleukin-2 in high-risk pediatric solid tumors	Dose-limiting toxicities Safety and Tolerability	Safety/Toxicity > Safety/Tolerability Safety/Toxicity > Safety/Tolerability	Primary Outcome Measures : Safety of TIL therapy in Pediatric Solid Tumors [ Time Frame: 3 years ] The regimen will be declared safe if <33% of patients (0 or 1 out of maximum 6 patients on the safety phase) experience a dose-limiting toxicity (DLT).	Event-free survival Response evaluation criteria in solid tumors	Efficacy > Survival Efficacy > Clinical Response/Remission	Secondary Outcome Measures : Feasibility of Generating TIL Product from Pediatric Solid Tumors [ Time Frame: 3 years ] The TIL acquisition/production strategies will be considered feasible if 50% or more of all tumors collected on the prospective biobanking study generate a primary TIL culture that is satisfactory for rapid expansion for use on the Phase I trial. Toxicity of TIL Therapy in Pediat…	2025-06-02	Actual							2026-12-01	Anticipated	2027-12-01	Anticipated
484222	ChiCTR2300075388 TrialTroveID-484222	Clinical Study of Trilaciclib for the Prevention of Severe Myelosuppression after Chemotherapy in Patients with Bone and Soft Tissue Sarcoma	IV	Open	Oncology	Oncology: Osteosarcoma; Oncology: Soft Tissue Sarcoma	(N/A); Second line; Stage I; Stage II	Ewing Sarcoma; Fibrosarcoma; Leiomyosarcoma; Liposarcoma; Osteosarcoma; Rhabdomyosarcoma; Sarcoma; Synovial Sarcoma	Trialtrove	(Other Hospital/Academic/Medical Center)	Sponsor	Academic					trilaciclib	Cyclin-dependent kinase 4 inhibitor; Cyclin-dependent kinase 6 inhibitor	cyclin dependent kinase 4; cyclin dependent kinase 6	Anticancer, other; Radio/chemoprotective	Small molecule; Small molecule > Synthetic small molecule	undisclosed - chemotherapy	Unidentified pharmacological activity		Anticancer, other	Small molecule > Synthetic small molecule	GPT; TPO	Diagnostic; Predisposing; Prognostic	To assess the effectiveness of triraciclib for primary and secondary prevention of chemotherapy-induced severe myelosuppression in patients with bone and soft tissue sarcoma;	Recurrence Safety and Tolerability	Efficacy > Clinical Response/Remission Safety/Toxicity > Safety/Tolerability	1) Main purpose a) To assess the effectiveness of triraciclib for primary and secondary prevention of chemotherapy-induced severe myelosuppression in patients with bone and soft tissue sarcoma; b) To assess the safety of triraciclib in preventing chemotherapy-induced severe myelosuppression in patients with bone and soft tissue sarcoma; Primary indicator: Duration of recurrence of severe (grade 4…	Neutropenia Safety and Tolerability Treatment Emergent Adverse Events	Safety/Toxicity > Adverse Drug Reactions Safety/Toxicity > Safety/Tolerability Safety/Toxicity > Adverse Drug Reactions	2) Exploratory purposes After surgery, the changes of immune cell subsets in tumors were analyzed to explore the positive mediation effect of triracillide on the tumor microenvironment. Secondary indicator: The incidence of 3/4 thrombocytopenia during treatment, duration of 3/4 thrombocytopenia The incidence of grade 3/4 anemia during treatment Use of G-CSF, ESA, TPO and IL-11 during treatment In…	2023-07-01	Anticipated	9.01	Anticipated	2024-03-31	Anticipated	2.99	Anticipated	2024-06-30	Anticipated
482560	NCI-2023-10397 NCT06008483 QSAM-001 TrialTroveID-482560	A Dose Finding Study of CycloSam® (153-Sm-DOTMP) to Treat Solid Tumor(s) in the Bone or Metastatic to the Bone (Metastatic Prostate, Breast, and Lung, Osteosarcoma, Ewing's Sarcoma, and Other Solid Tumor(s) to the Bone All Eligible)	I	Open	Oncology	Oncology: Breast; Oncology: Lung, Non-Small Cell; Oncology: Osteosarcoma; Oncology: Prostate; Oncology: Soft Tissue Sarcoma; Oncology: Unspecified Solid Tumor	(N/A); Line of therapy N/A; Metastatic; Stage IV	Bone Neoplasms; Breast Neoplasms; Carcinoma, Non-Small-Cell Lung; Ewing Sarcoma; Fibrosarcoma; Leiomyosarcoma; Liposarcoma; Neoplasm Metastasis; Neoplasms; Osteosarcoma; Prostatic Neoplasms; Rhabdomyosarcoma; Sarcoma; Synovial Sarcoma	Trialtrove	Telix Pharmaceuticals/QSAM Biosciences	Sponsor	Industry, all other pharma	Australia		North Melbourne	VIC 3051	CycloSam	Chelating agent; Radioemitter; Radioemitter, beta	Unspecified	Anticancer, other	Small molecule > Synthetic small molecule	radiation therapy	Unidentified pharmacological activity		Miscellaneous	Small molecule > Synthetic small molecule	CD34	Diagnostic; Predictive; Predisposing; Prognostic	To determine the Maximum Tolerated Dose (MTD) of CycloSam®, Samarium-153-DOTMP (Sm-153-DOTMP), a radiopharmaceutical that delivers radiation to the bone when injected, given as a tandemly administered pair of doses to subjects with one or more solid tumor(s) in the bone or metastatic solid tumors to the bone that are visible on bone scan.	Common Terminology Criteria for Adverse Events Dose-limiting toxicities Maximum tolerated dose	Safety/Toxicity > Adverse Drug Reactions Safety/Toxicity > Safety/Tolerability Safety/Toxicity > Safety/Tolerability	Primary Outcome Measures Dose Limiting Toxicity Rate (DLT) [Time Frame: 42 Days] The primary endpoint is defined as the DLT rate observed during a 42-day window following administration of 153-Sm-DOTMP for each dose level. DLTs will be defined as any grade 3 or greater hematologic or nonhematologic toxicity, as defined by the National Cancer Institute (NCI) - Common Terminology Criteria for Adver…	Magnetic Resonance Imaging Overall response rate Overall survival Response evaluation criteria in solid tumors Safety and Tolerability Time to progression Treatment Emergent Adverse Events Visual Analog Scale for Pain Visual Analog Scale	Efficacy > Imaging Efficacy > Clinical Response/Remission Efficacy > Survival Efficacy > Clinical Response/Remission Safety/Toxicity > Safety/Tolerability Efficacy > Disease Progression Safety/Toxicity > Adverse Drug Reactions Efficacy > Symptom Assessment (Patient Reported Outcomes) Efficacy > Symptom Assessment (Patient Reported Outcomes)	Secondary Outcome Measures Bone Tumor Efficacy - Clinical Response Rate [Time Frame: Day 42, 68, 4 months, 8 months, 12 months, 24 months, and 36 months] Clinical response rate - defined as either SD or a decrease in the size of the tumor by radiographic imaging (which may include CT or MRI) using RECIST v1.1 criteria with the tumor measured in mm by days and months. Overall Survival [Time Frame:…	2022-04-05	Actual							2024-04-05	Anticipated	2024-11-01	Anticipated
479710	KB707-01 NCT05970497 Opal 1 OPAL-1 TrialTroveID-479710	A Phase I, Open-Label, Multi-Center, Dose Escalation and Expansion Study of KB707 in Subjects With Locally Advanced or Metastatic Solid Tumor Malignancies	I	Temporarily Closed	Oncology	Oncology: Melanoma; Oncology: Osteosarcoma; Oncology: Skin, Basal Cell Carcinoma; Oncology: Skin, Squamous Cell Carcinoma (cSCC)	Localized; Metastatic; PD-1 Refractory; PD-L1 Refractory; Second line; Stage III; Stage IV	Carcinoma; Carcinoma, Basal Cell; Carcinoma, Squamous Cell; Ewing Sarcoma; Melanoma; Osteosarcoma	Trialtrove	Krystal Biotech	Sponsor	Industry, all other pharma	United States	PA	Pittsburgh	15203	KB-707	Interleukin 12 agonist; Interleukin 2 agonist; Immuno-oncology therapy	interleukin 12A; interleukin 2	Anticancer, immunological; Cytokine	Biological > Gene therapy; Biological > Nucleic acid > Nucleic acid, vector type > Viral vector > Herpes simplex virus; Biological > Virus particles	relatlimab + nivolumab, Bristol-Myers Squibb	Lymphocyte-activation gene 3 antagonist; PD-1 antagonist; Immuno-oncology therapy; Immune checkpoint inhibitor	lymphocyte activating 3; programmed cell death 1	Anticancer, immunological	Biological > Protein > Antibody > Human monoclonal antibody; Biological > Protein > Antibody > Monoclonal antibody, other; Reformulation > Fixed-dose combination	BRAF	Diagnostic; Predictive; Predisposing; Prognostic	KB707-01 is a Phase 1, open-label, multicenter, dose escalation and expansion study to evaluate the safety and tolerability of KB707 in adults with locally advanced or metastatic solid tumors who have progressed on standard of care therapy, cannot tolerate standard of care therapy, refused standard of care therapy, or for whom there is no standard of care therapy. In this study, patients will rec…	Adverse Events Safety and Tolerability Serious Adverse Event	Safety/Toxicity > Adverse Drug Reactions Safety/Toxicity > Safety/Tolerability Safety/Toxicity > Serious Adverse Events	Percentage of adverse events (AEs) [Time Frame: up to 36 months] Percentage of subjects with adverse events (AEs) Percentage of serious adverse events (SAEs) [Time Frame: up to 36 months] Percentage of subjects with serious adverse events (SAEs) Primary objective of the study is to evaluate safety and tolerability of KB707	Maximum tolerated dose Overall response rate Safety and Tolerability	Safety/Toxicity > Safety/Tolerability Efficacy > Clinical Response/Remission Safety/Toxicity > Safety/Tolerability	Maximum tolerated dose (MTD) [Time Frame: up to 36 months] Assess whether the tested doses include the maximum tolerated dose (MTD) of KB707 based on the safety and response data collected during the dose escalation portion of the study Percentage of overall response rate (ORR) [Time Frame: up to 36 months] Percentage of ORR	2023-10-31	Actual							2027-07-01	Anticipated	2027-07-01	Anticipated
478784	NCT05958199 NPX267-001 TrialTroveID-478784	A Phase Ia/Ib, Dose-Escalation/Dose-Expansion Study of NPX267 in Subjects With Solid Tumors Known to Express HHLA2/B7-H7	I	Temporarily Closed	Oncology	Oncology: Bile Duct (Cholangiocarcinoma); Oncology: Bladder; Oncology: Breast; Oncology: Cervical; Oncology: Colorectal; Oncology: Endometrial; Oncology: Esophageal; Oncology: Gastric; Oncology: Lung, Non-Small Cell; Oncology: Osteosarcoma; Oncology: Pancreas; Oncology: Prostate; Oncology: Renal; Oncology: Unspecified Solid Tumor	Adenocarcinoma; EGFR; HER2 negative; Metastatic; PD-1 Refractory; PD-L1 Refractory; Second line; Stage III; Stage IV; Triple receptor negative	Bile Duct Neoplasms; Breast Neoplasms; Carcinoma, Non-Small-Cell Lung; Carcinoma, Renal Cell; Cholangiocarcinoma; Colorectal Neoplasms; Endometrial Neoplasms; Esophageal Neoplasms; Ewing Sarcoma; Kidney Neoplasms; Neoplasms; Osteosarcoma; Pancreatic Neoplasms; Prostatic Neoplasms; Stomach Neoplasms; Urethral Neoplasms; Urinary Bladder Neoplasms; Uterine Cervical Neoplasms; Wilms Tumor	Trialtrove	NextPoint Therapeutics	Sponsor	Industry, all other pharma	United States	MA	Cambridge	MA 02142	NPX-267	Immuno-oncology therapy; Immune checkpoint inhibitor; KIR3DL3 antagonist	HERV-H LTR-associating 2; killer cell immunoglobulin like receptor, three Ig domains and long cytoplasmic tail 3	Anticancer, immunological	Biological > Protein > Antibody > Monoclonal antibody, other						EGFR; ERBB2; FBN2; HHLA2	Diagnostic; Predictive; Predisposing; Prognostic	NPX267 is an antibody drug targeting the inhibitory receptor for B7-H7 (HHLA2) which may control evasion of the immune response in tumors. The goal of this clinical trial is to learn whether NPX267 is safe and tolerable in patients whose cancers are known to express HHLA2 including EGFR mutant non-small cell lung cancer. The main questions it aims to answer are: - what is an appropriate dose to b…	Adverse Events Common Terminology Criteria for Adverse Events Dose-limiting toxicities Partial response Response evaluation criteria in solid tumors Safety and Tolerability Stable Disease Treatment Emergent Adverse Events	Safety/Toxicity > Adverse Drug Reactions Safety/Toxicity > Adverse Drug Reactions Safety/Toxicity > Safety/Tolerability Efficacy > Clinical Response/Remission Efficacy > Clinical Response/Remission Safety/Toxicity > Safety/Tolerability Efficacy > Clinical Response/Remission Safety/Toxicity > Adverse Drug Reactions	Primary Outcome Measures : Incidence of dose limiting toxicity [ Time Frame: from first dose through 21 days ] Number of subjects with dose limiting toxicity Incidence of treatment-emergent adverse events [ Time Frame: up to 12 weeks from first dose ] Number and type of adverse events categorized by Common Terminology Criteria for Adverse Events (CTCAE) version 5.0 Number of subjects with tumor r…	Area under the curve score Cmax Elimination half-life Immunogenicity (other timeframe) Immunogenicity Overall survival Plasma concentration Progressive disease rate	Pharmacokinetics/Pharmacodynamics > PK/PD Pharmacokinetics/Pharmacodynamics > PK/PD Pharmacokinetics/Pharmacodynamics > PK/PD Efficacy > Immunological Response Safety/Toxicity > Adverse Drug Reactions Efficacy > Survival Pharmacokinetics/Pharmacodynamics > PK/PD Efficacy > Clinical Response/Progression	Secondary Outcome Measures : Area under the concentration curve (AUC) of NPX267 [ Time Frame: Following dosing on day 1, day 22, and day 43 (day 1 of 21-day treatment cycles) ] Measurement of plasma concentration over time for exposure to NPX267 Half-life in circulation (T1/2) of NPX267 [ Time Frame: Following dosing on day 1, day 22, and day 43 (day 1 of 21-day treatment cycles) ] Measurement of…	2023-07-21	Actual							2025-09-20	Anticipated	2025-09-20	Anticipated
478304	B2023-085-01 FOUNDS NCT05952128 TrialTroveID-478304	A Single-center, Prospective, Single-arm Phase Ib/II Clinical Study on the Efficacy and Safety of Fluzoparib Combined With Dalpiciclib in the Treatment of Locally Advanced or Metastatic Sarcoma	II	Open	Oncology	Oncology: Osteosarcoma; Oncology: Soft Tissue Sarcoma	Line of therapy N/A; Localized; Locally advanced; Metastatic; Stage III; Stage IV	Ewing Sarcoma; Fibrosarcoma; Leiomyosarcoma; Liposarcoma; Osteosarcoma; Rhabdomyosarcoma; Sarcoma; Synovial Sarcoma	Trialtrove	(Other Hospital/Academic/Medical Center) Jiangsu Hengrui Pharmaceuticals Co.	Sponsor Collaborator	Academic Industry, all other pharma	China		Lianyungang	222047	fuzuloparib dalpiciclib	Poly ADP ribose polymerase 1 inhibitor; Poly ADP ribose polymerase 2 inhibitor Cyclin-dependent kinase 4 inhibitor; Cyclin-dependent kinase 6 inhibitor	poly(ADP-ribose) polymerase 1; poly(ADP-ribose) polymerase 2 cyclin dependent kinase 4; cyclin dependent kinase 6	Anticancer, other Anticancer, other	Small molecule; Small molecule > Synthetic small molecule Small molecule; Small molecule > Synthetic small molecule						albumin; CYP3A4; GPT	Diagnostic; Predictive; Predisposing; Prognostic	The main purpose of the phase Ib part was to determine the dose-limiting toxicity ( DLT ), maximum tolerated dose ( MTD ), and recommended dose ( RP2D ) of Fluzoparib combined with Dalpiciclib in patients with locally advanced or metastatic sarcoma. The phase II part is mainly to observe the efficacy and safety of Fluzoparib combined with Dalpiciclib.	Dose-limiting toxicities Overall response rate Partial response Response evaluation criteria in solid tumors	Safety/Toxicity > Safety/Tolerability Efficacy > Clinical Response/Remission Efficacy > Clinical Response/Remission Efficacy > Clinical Response/Remission	Recommended Phase II dose (RP2D) [Time Frame: from 4 weeks to 20 weeks after the first dose of Fluzoparib and Dalpiciclib combination therapy] Determination of Recommended Phase II dose (RP2D) of Escalating Dose of Fluzoparib with Dalpiciclib. dose limiting toxicity (DLT). [Time Frame: from 4 weeks to 20 weeks after the first dose of Fluzoparib and Dalpiciclib combination therapy] Observe the inc…	Adverse Events Clinical benefit rate Common Terminology Criteria for Adverse Events Progression-free survival Safety and Tolerability	Safety/Toxicity > Adverse Drug Reactions Efficacy > Clinical Response/Remission Safety/Toxicity > Adverse Drug Reactions Efficacy > Survival Safety/Toxicity > Safety/Tolerability	Disease control rate(DCR) [Time Frame: Up to approximately 2 Years] Disease control rate(DCR) is defined DCR=CR+PR+SD/CR+PR+SD+PD, which reflects the ratio of patients whose tumors shrank or remained stable for a certain period of time. Duration of remisson(DoR) [Time Frame: Up to approximately 2 Years] Duration of remisson(DoR) is defined as the time interval from the beginning of the response (…	2023-07-01	Actual							2024-12-01	Anticipated	2025-12-01	Anticipated
477235	2023-025 NCT05941325 TrialTroveID-477235	A Single-arm, Open-label, Single-center Prospective Study of Fruquintinib Combined With Envafolimab in the Treatment of Advanced or Unresectable Locally Advanced Bone and Soft Tissue Sarco	II	Open	Oncology	Oncology: Osteosarcoma; Oncology: Soft Tissue Sarcoma	Fourth line or greater; PD-1 Naive; PD-L1 Naive; Second line; Stage III; Stage IV; Third line; Unresectable	Ewing Sarcoma; Fibrosarcoma; Leiomyosarcoma; Liposarcoma; Osteosarcoma; Rhabdomyosarcoma; Sarcoma; Synovial Sarcoma	Trialtrove	(Other Hospital/Academic/Medical Center)	Sponsor	Academic					fruquintinib envafolimab	Vascular endothelial growth factor receptor 1 antagonist; Vascular endothelial growth factor receptor 2 antagonist; Vascular endothelial growth factor receptor 3 antagonist PD-L1 antagonist; Immuno-oncology therapy; Immune checkpoint inhibitor	fms related tyrosine kinase 1; fms related tyrosine kinase 3; fms related tyrosine kinase 4; kinase insert domain receptor CD274 molecule	Anticancer, other Antiviral, anti-HIV; Antiviral, other; Immunomodulator, anti-infective; Anticancer, immunological	Small molecule > Synthetic small molecule Biological > Protein > Antibody > Monoclonal antibody, other; Biological > Protein > Antibody > Single-domain antibody; Biological > Protein > Recombinant protein > Fusion protein						VEGFA	Diagnostic; Predictive; Predisposing; Prognostic	To explore the efficacy and safety of fruquintinib combined immunotherapy for bone and soft tissue sarcoma. To explore the efficacy and safety of fruquintinib combined with envafolimab (a PD-L1 antibody) in the treatment for advanced or unresectable locally advanced OS and STS pts.	Progression-free survival	Efficacy > Survival	Primary Outcome Measures : Progression-Free-Survival [ Time Frame: assessed up to 1 year ] The time from enrollment to disease progression or death. The primary endpoint was progression-free survival (PFS).	Adverse Events Clinical benefit rate Complete response Overall response rate Overall survival Partial response Response evaluation criteria in solid tumors Safety and Tolerability Stable Disease	Safety/Toxicity > Adverse Drug Reactions Efficacy > Clinical Response/Remission Efficacy > Clinical Response/Remission Efficacy > Clinical Response/Remission Efficacy > Survival Efficacy > Clinical Response/Remission Efficacy > Clinical Response/Remission Safety/Toxicity > Safety/Tolerability Efficacy > Clinical Response/Remission	Secondary Outcome Measures : Overall Response Rate [ Time Frame: assessed up to 1 year ] the proportion of patients with complete response and partial response , using RECIST v 1.1 Disease Control Rate [ Time Frame: assessed up to 1 year ] the proportion of patients with complete response ，partial response and Stable Disease during or after treatment,using RECIST v 1.1 6-month Overall surviva [ T…	2023-04-01	Actual							2025-12-01	Anticipated	2026-12-01	Anticipated
476104	2023-0425 NCT05926492 TrialTroveID-476104	A Prospective, Multicenter, Non-randomized Controlled Clinical Study of Surufatinib Combined With Chemotherapy as Neoadjuvant Treatment in Patients With Osteosarcoma	II	Open	Oncology	Oncology: Osteosarcoma	(N/A); Neoadjuvant	Ewing Sarcoma; Osteosarcoma	Trialtrove	(Other Hospital/Academic/Medical Center)	Sponsor	Academic					surufatinib	Fibroblast growth factor receptor 1 antagonist; Vascular endothelial growth factor receptor antagonist; Colony stimulating factor receptor antagonist; CSF1-R tyrosine kinase inhibitor; FGF receptor 1 tyrosine kinase inhibitor; VEGFR-1 tyrosine kinase inhibitor; VEGFR-2 tyrosine kinase inhibitor; VEGFR-3 tyrosine kinase inhibitor	colony stimulating factor 1; colony stimulating factor 1 receptor; fibroblast growth factor receptor 1; fms related tyrosine kinase 1; fms related tyrosine kinase 4; kinase insert domain receptor	Anticancer, immunological	Small molecule; Small molecule > Synthetic small molecule	cisplatin doxorubicin ifosfamide doxorubicin citrate, GP Pharm methotrexate	DNA inhibitor; DNA synthesis inhibitor DNA synthesis inhibitor; DNA topoisomerase II inhibitor; RNA synthesis inhibitor DNA inhibitor; DNA synthesis inhibitor DNA synthesis inhibitor; DNA topoisomerase II inhibitor; RNA synthesis inhibitor Immunosuppressant; Dihydrofolate reductase inhibitor; Thymidylate synthase inhibitor	Not applicable Not applicable DNA topoisomerase II alpha dihydrofolate reductase; thymidylate synthetase	Anticancer, alkylating Anticancer, antibiotic Anticancer, alkylating Anticancer, antibiotic Anticancer, antimetabolite; Antipsoriasis; Antiarthritic, immunological	Small molecule > Synthetic small molecule Small molecule > Synthetic small molecule Small molecule; Small molecule > Synthetic small molecule Reformulation > Optimized reformulation > Liposome; Small molecule > Synthetic small molecule Small molecule > Synthetic small molecule			This phase II study aims to explore the tumor necrosis rate in osteosarcoma patients treated with a neoadjuvant regimen of surufatinib combined with chemotherapy.			Tumor cell necrosis rate (TCNR) [Time Frame: 12 months] The percentage of patients with tumor cell necrosis > 90% was assessed according to Huvos The primary endpoints were tumor necrosis rate.	Adverse Events Common Terminology Criteria for Adverse Events Progression-free survival Safety and Tolerability	Safety/Toxicity > Adverse Drug Reactions Safety/Toxicity > Adverse Drug Reactions Efficacy > Survival Safety/Toxicity > Safety/Tolerability	1 year Progression-free survival (PFS) rate [Time Frame: 1 year] The proportion of patients who were free from disease progression or death from any cause within 1 year from enrollment. All adverse event/Serious adverse event that occurred during the study period according to CTCAE 5.0 [Time Frame: 24 months] Safety analysis Secondary endpoints were 1-year progression-free survival (PFS) and drug…	2024-01-09	Actual							2025-07-31	Anticipated	2026-07-31	Anticipated
476043	JapicCTI-205122 jRCT2080225030 OP-07-001 TrialTroveID-476043	Phase II Clinical Study of OP-07 in Patients With Delayed Excretion of Methotrexate After HD-MTX Administration	II	Completed	Oncology	Oncology: Leukemia, Acute Lymphocytic; Oncology: Lymphoma, Non-Hodgkin's; Oncology: Osteosarcoma	(N/A); Aggressive; Indolent; Line of therapy N/A	Ewing Sarcoma; Lymphoma, Large-Cell, Anaplastic; Lymphoma, Non-Hodgkin; Osteosarcoma; Precursor Cell Lymphoblastic Leukemia-Lymphoma	Trialtrove	Ohara Pharmaceutical	Sponsor	Industry, all other pharma	Japan		Chuo-ku	104-6591	glucarpidase, HPA	Glutamate carboxypeptidase stimulant	carnosine dipeptidase 1	Anticancer, other; Radio/chemoprotective	Biological > Protein; Biological > Protein > Recombinant protein	glucarpidase, HPA methotrexate	Glutamate carboxypeptidase stimulant Immunosuppressant; Dihydrofolate reductase inhibitor; Thymidylate synthase inhibitor	carnosine dipeptidase 1 dihydrofolate reductase; thymidylate synthetase	Anticancer, other; Radio/chemoprotective Anticancer, antimetabolite; Antipsoriasis; Antiarthritic, immunological	Biological > Protein; Biological > Protein > Recombinant protein Small molecule > Synthetic small molecule			To evaluate the study of OP-07 in patients with delayed excretion of methotrexate after HD-MTX administration			Primary Outcome Efficacy Decrease rate of plasma MTX concentration (central measurement) 20 minutes after administration of study drug from the value immediately before administration of study drug	Adverse Events Cardiac Telemetry Safety and Tolerability Vital signs	Safety/Toxicity > Adverse Drug Reactions Safety/Toxicity > Cardiac Measures/Events Safety/Toxicity > Safety/Tolerability Safety/Toxicity > Serious Adverse Events	Secondary Outcome Efficacy (1) Reduction rate of plasma MTX concentration (central measurement) from 2 hours to 96 hours after the start of study drug administration from the value immediately before administration of study drug (2) Plasma MTX concentration (central measurement ) (3) CIR (Clinically important reduction ): centrally measured plasma MTX concentration below the threshold (1 μmol/L) …	2020-01-06	Actual							2020-12-31	Actual
474841	NCT05915481 SCARCE SCARCE-1 TrialTroveID-474841	Clinical Study of Stereotactic Body Radiotherapy Combined With Cadonilimab for the Treatment of Advanced Refractory Malignant Solid Tumors	I/II	Completed	Oncology	Oncology: Bile Duct (Cholangiocarcinoma); Oncology: Breast; Oncology: CNS, Meningioma; Oncology: Colorectal; Oncology: Endometrial; Oncology: Gastric; Oncology: Liver; Oncology: Lung, Non-Small Cell; Oncology: Osteosarcoma; Oncology: Pancreas; Oncology: Renal; Oncology: Soft Tissue Sarcoma; Oncology: Unspecified Solid Tumor	(N/A); Fourth line or greater; Hilar; PD-1 Refractory; PD-L1 Refractory; Second line; Stage III; Stage IV; Third line	Bile Duct Neoplasms; Breast Neoplasms; Carcinoma, Non-Small-Cell Lung; Carcinoma, Renal Cell; Cholangiocarcinoma; Colorectal Neoplasms; Endometrial Neoplasms; Ewing Sarcoma; Fibrosarcoma; Kidney Neoplasms; Leiomyosarcoma; Liposarcoma; Liver Neoplasms; Meningioma; Neoplasms; Osteosarcoma; Pancreatic Neoplasms; Rhabdomyosarcoma; Sarcoma; Stomach Neoplasms; Synovial Sarcoma; Wilms Tumor	Trialtrove	(Other Hospital/Academic/Medical Center)	Sponsor	Academic					cadonilimab	PD-1 antagonist; CTLA4 antagonist; Immuno-oncology therapy; Immune checkpoint inhibitor	cytotoxic T-lymphocyte associated protein 4; programmed cell death 1	Anticancer, immunological	Biological > Protein > Antibody > Bispecific antibody; Biological > Protein > Antibody > Monoclonal antibody, other	radiosurgery	Not applicable		Anticancer, other	Small molecule > Synthetic small molecule	EPO; GPT; insulin	Diagnostic; Predictive; Predisposing; Prognostic	The goal of this multicenter prospective single-arm phase I/II study is to study the safety and efficacy stereotactic body radiotherapy (SBRT) combined with Cadonilimab for advanced refractory malignant solid tumors. The main questions it aims to answer are: - How safe is this regimen of SBRT combined with Cadonilimab for advanced refractory malignant solid tumors? - How effective is this regimen…	Adverse Events Safety and Tolerability Serious Adverse Event	Safety/Toxicity > Adverse Drug Reactions Safety/Toxicity > Safety/Tolerability Safety/Toxicity > Serious Adverse Events	Adverse event(AE) [Time Frame: 12 weeks] The incidence of All adverse event (AE), treatment emergent AE (TEAE), treatment-related AE (TRAE), immune-related AE (irAE), serious AE (SAE) and radiation-related AE(rAE), the relevance and severity related with the study protocol. The primary endpoint was safety The primary endpoint is adverse event (AE)	Clinical benefit rate Complete response Overall response rate Overall survival Partial response Progression-free survival Stable Disease	Efficacy > Clinical Response/Remission Efficacy > Clinical Response/Remission Efficacy > Clinical Response/Remission Efficacy > Survival Efficacy > Clinical Response/Remission Efficacy > Survival Efficacy > Clinical Response/Remission	Progression-free survival(PFS) [Time Frame: 12 weeks] The time from the date of treatment to the date of disease progression or death or last follow-up. Overall survival(OS) [Time Frame: 12 weeks] The time from the date of treatment to the date of death or last follow-up. Overall response rate(ORR) [Time Frame: 12 weeks] The rate of patients obtain complete response and partial response. Disease …	2022-08-28	Actual	12.56	Actual	2023-09-14	Actual	9.24	Anticipated	2024-06-21	Anticipated	2025-06-21	Anticipated	2025-07-21	Actual
473397	TrialTroveID-473397	A Phase II Study of RAD502 in Patients with Osteosarcoma	II	Planned	Oncology	Oncology: Osteosarcoma	(N/A); Line of therapy N/A	Ewing Sarcoma; Osteosarcoma	Trialtrove	Radiopharm Theranostics	Sponsor	Industry, all other pharma	Australia		Carlton	3053	RAD-501	Radioemitter	leucine rich repeat containing 15	Anticancer, immunological	Biological > Biological, other > Other immunoconjugate; Biological > Protein > Antibody > Monoclonal antibody, other; Diagnostic > Imaging agent; Small molecule > Synthetic small molecule						RAD50	Diagnostic; Predictive; Predisposing; Prognostic	To evaluate RAD502 in patients with osteosarcoma.			N/A			N/A	2025-03-01	Anticipated
473396	TrialTroveID-473396	A Phase I Study of RAD502 in Patients with Osteosarcoma	I	Planned	Oncology	Oncology: Osteosarcoma	(N/A); Line of therapy N/A	Ewing Sarcoma; Osteosarcoma	Trialtrove	Radiopharm Theranostics	Sponsor	Industry, all other pharma	Australia		Carlton	3053	RAD-501	Radioemitter	leucine rich repeat containing 15	Anticancer, immunological	Biological > Biological, other > Other immunoconjugate; Biological > Protein > Antibody > Monoclonal antibody, other; Diagnostic > Imaging agent; Small molecule > Synthetic small molecule						RAD50	Diagnostic; Predictive; Predisposing; Prognostic	To evaluate RAD502 in patients with osteosarcoma.			N/A				2023-12-01	Anticipated
472568	ChiCTR1900022667 TrialTroveID-472568	A prospective randomized controlled trial for recombinant human thrombopoietin (rhTPO) at different intervening times to prevent and treat thrombocytopenia after chemotherapy with doxoburicin combined with isocyclophosphamide (AI) regimen in osteosarcoma and soft tissue sarcoma	IV	Open	Oncology	Oncology: Osteosarcoma; Oncology: Soft Tissue Sarcoma	(N/A); Second line	Ewing Sarcoma; Fibrosarcoma; Leiomyosarcoma; Liposarcoma; Osteosarcoma; Rhabdomyosarcoma; Sarcoma; Synovial Sarcoma	Trialtrove	(Other Hospital/Academic/Medical Center)	Sponsor	Academic					cyclophosphamide doxorubicin	Immunosuppressant; DNA inhibitor DNA synthesis inhibitor; DNA topoisomerase II inhibitor; RNA synthesis inhibitor		Anticancer, alkylating; Immunosuppressant Anticancer, antibiotic	Small molecule > Synthetic small molecule Small molecule > Synthetic small molecule						THPO	Diagnostic; Prognostic	To evaluate the efficacy, safety and economic indicators of prophylactic administration of rhTPO in bone and soft tissue tumor patients treated with doxorubicin and isocyclophosphamide. Incidence and duration of grade 3 to 4 thrombocytopenia, proportion of platelet transfusion and adverse reactions were collected and analyzed.			Primary outcomes Outcome： Incidence of grade III/IV thrombocytopenia Type Primary indicator				2019-05-01	Anticipated	13.02	Anticipated	2020-05-31	Anticipated	0	Anticipated	2020-05-31	Anticipated
471464	22-195 NCT05879185 TrialTroveID-471464	Phase II Study of XmAb23104 (Targeting PD-1 and ICOS), in Patients With Advanced Sarcoma	II	Terminated	Oncology	Oncology: Osteosarcoma	Metastatic; PD-1 Naive; PD-1 Refractory; PD-L1 Naive; PD-L1 Refractory; Second line	Ewing Sarcoma; Osteosarcoma; Sarcoma	Trialtrove	Memorial Sloan-Kettering Cancer Center Xencor	Sponsor Collaborator	Academic Industry, all other pharma	United States	CA	Monrovia	91016	XmAb-104	Inducible T-cell costimulator agonist; PD-1 antagonist; Immuno-oncology therapy; Immune checkpoint inhibitor; Immune checkpoint stimulant	inducible T cell costimulator; programmed cell death 1	Anticancer, immunological	Biological > Protein > Antibody > Bispecific antibody; Biological > Protein > Antibody > Monoclonal antibody, other						CD4; TFCP2; UBE2D1	Diagnostic; Predictive; Predisposing; Prognostic	To find out whether the study drug, XmAb23104, is an effective treatment for advanced sarcoma and whether XmAb23104 is safe and causes few or mild side effects in participants.	Overall response rate Response evaluation criteria in solid tumors	Efficacy > Clinical Response/Remission Efficacy > Clinical Response/Remission	Primary Outcome Measures : best objective response rate [Time Frame: 24 weeks] by RECIST v1.1				2023-04-06	Actual	7.99	Actual	2023-12-05	Actual	7.46	Actual	2024-07-19	Actual	2024-07-19	Actual
466787	ARTEMIS-002 CTR20230946 HS-20093-201 NCT05830123 TrialTroveID-466787	ARTEMIS-002: A Phase II, Multicenter, Open-label Study of Intravenous Administration of HS-20093 in Patients With Relapsed or Refractory Osteosarcoma and Other Sarcomas	II	Open	Oncology	Oncology: Metastatic Cancer; Oncology: Osteosarcoma; Oncology: Soft Tissue Sarcoma	(N/A); Fourth line or greater; Other mets; Second line; Third line	Ewing Sarcoma; Fibrosarcoma; Leiomyosarcoma; Liposarcoma; Neoplasm Metastasis; Osteosarcoma; Rhabdomyosarcoma; Sarcoma; Synovial Sarcoma	Trialtrove	Jiangsu Hansoh Pharmaceutical Group Co./Shanghai Hansoh Biomedical Technology Co.	Sponsor	Industry, all other pharma	China		Lianyungang	222069	risvutatug rezetecan	DNA topoisomerase I inhibitor; Immuno-oncology therapy; Immune checkpoint inhibitor	CD276 molecule; DNA topoisomerase I	Anticancer, immunological	Biological > Protein > Antibody > Antibody-drug conjugate; Small molecule > Synthetic small molecule	ifosfamide platinum undisclosed - anthracycline methotrexate	DNA inhibitor; DNA synthesis inhibitor Unidentified pharmacological activity DNA topoisomerase II inhibitor Immunosuppressant; Dihydrofolate reductase inhibitor; Thymidylate synthase inhibitor	Not applicable dihydrofolate reductase; thymidylate synthetase	Anticancer, alkylating Anticancer, other Antibiotic, other; Anticancer, antibiotic Anticancer, antimetabolite; Antipsoriasis; Antiarthritic, immunological	Small molecule; Small molecule > Synthetic small molecule Small molecule > Synthetic small molecule Small molecule > Synthetic small molecule Small molecule > Synthetic small molecule	ABCG2; albumin; CYP2D6; CYP3A4	Diagnostic; Predictive; Predisposing; Prognostic	To evaluate the efficacy, safety, pharmacokinetic characteristics and immunogenicity of intravenous injection of HS-20093 in patients with relapsed or refractory osteosarcoma and other sarcomas. To investigate the activity of the B7-H3-targeting ADC HS-20093 in these sarcomas, with special attention on osteosarcoma patients Phase IIa evaluates the effectiveness, safety, PK characteristics and imm…	Clinical benefit rate Complete response Duration of overall response Overall response rate - duration Overall response rate Overall survival Partial response Progression-free survival Response evaluation criteria in solid tumors	Efficacy > Clinical Response/Remission Efficacy > Clinical Response/Remission Efficacy > Clinical Response/Duration Efficacy > Clinical Response/Remission Efficacy > Clinical Response/Remission Efficacy > Survival Efficacy > Clinical Response/Remission Efficacy > Survival Efficacy > Clinical Response/Remission	Primary endpoint indicators and evaluation time 1 Investigator-assessed objective response rate (ORR) according to RECIST 1.1 criteria Tumor imaging assessments were performed every 6 weeks within 24 weeks, and tumor imaging assessments were performed every 12 weeks from week 25 until the subjects progressed or withdrew from the trial. Effectiveness index Primary Outcome Measures : Objective resp…	Adverse Events Area under the curve score Cardiac Telemetry Clinical benefit rate Cmax Common Terminology Criteria for Adverse Events Complete response Duration of overall response Elimination half-life Immunogenicity (other timeframe) Immunogenicity Overall response rate - duration Overall response rate Overall survival Partial response Plasma concentration Progression-free survival Progressive …	Safety/Toxicity > Adverse Drug Reactions Pharmacokinetics/Pharmacodynamics > PK/PD Safety/Toxicity > Cardiac Measures/Events Efficacy > Clinical Response/Remission Pharmacokinetics/Pharmacodynamics > PK/PD Safety/Toxicity > Adverse Drug Reactions Efficacy > Clinical Response/Remission Efficacy > Clinical Response/Duration Pharmacokinetics/Pharmacodynamics > PK/PD Efficacy > Immunological Response…	Secondary endpoints and evaluation time 1 Safety of intravenous injection of HS-20093 Throughout the study period, until 90 days after the last dose of the patient. Safety Index 2 Pharmacokinetic characteristics of intravenous injection of HS-20093. After the first medication and during continuous medication. Safety Index 3 The DCR, DoR, PFS and 4-month PFS rate evaluated by the investigator acco…	2023-06-08	Actual							2025-12-31	Anticipated	2027-12-31	Anticipated
458606	MISTOSUS NCI-2023-08825 NCT05726383 Pro2021-1524 TrialTroveID-458606	MISTOSUS: Iscador P (Mistletoe) Immunotherapy To Improve Event Free Survival In Patients With Relapsed Osteosarcoma After Resection Of Pulmonary Metastases	II	Open	Oncology	Oncology: Osteosarcoma	(N/A); Resectable; Second line	Ewing Sarcoma; Osteosarcoma; Sarcoma	Trialtrove	(Other Hospital/Academic/Medical Center) MD Anderson Cancer Center, University of Texas	Sponsor Collaborator	Academic Academic					Viscum album	Immunostimulant		Nutritional supplement; Immunostimulant, other	Small molecule > Synthetic small molecule								To evaluate efficacy of Iscador P in patients with relapsed Osteosarcoma after resection of pulmonary metastases To evaluate the efficacy of IscadorP in pediatric/AYA patients with pulmonary relapse of OS PREFS-12 and time to relapse are evaluated based on clinical exams and imaging. Quality of life is assessed with age-based NIH PROMIS® measures.	Event-free survival	Efficacy > Survival	Primary Outcome Measures : Event Free Survival [Time Frame: 12-months post complete resection of all metastases] To estimate the event free survival for pediatric, adolescent and young adult patients with relapsed pulmonary osteosarcoma who are receiving treatment with subcutaneous Iscador® P following complete resection of all metastases. The primary endpoint is PREFS-12 compared to a historical…	Patient-Reported Outcomes Measurement Information System Quality of Life	Efficacy > Health-Related Quality Of Life (Patient Reported Outcomes) (Efficacy) HEOR > Health-Related Quality Of Life	Secondary Outcome Measures : Quality of life post resection [Time Frame: 12-months post complete resection of all metastases] Quality of life assessed with the NIH PROMIS® measures based on the patien's age. The PROMIS® Pediatric Profile v2.0 - Profile-25 and Parent-Proxy will be used for children from age 8 up to 18 years of age. It includes 25 questions with a graded categorical 5-point respons…	2024-04-12	Actual							2027-05-11	Anticipated	2027-05-11	Anticipated
457002	2021-0443 NCI-2023-00469 NCT05703854 TrialTroveID-457002	Phase I/II Study of CAR.70-engineered IL15-transduced Cord Blood-derived NK Cells in Conjunction With Lymphodepleting Chemotherapy for the Management of Advanced Renal Cell Carcinoma, Mesothelioma and Osteosarcoma	I/II	Open	Oncology	Oncology: Mesothelioma; Oncology: Osteosarcoma; Oncology: Renal	(N/A); Advanced; PD-1 Refractory; PD-L1 Refractory; Second line; Stage III; Stage IV	Carcinoma; Carcinoma, Renal Cell; Ewing Sarcoma; Kidney Neoplasms; Mesothelioma; Mesothelioma, Malignant; Osteosarcoma; Wilms Tumor	Trialtrove	MD Anderson Cancer Center, University of Texas	Sponsor	Academic					cyclophosphamide fludarabine CAR.70/IL15-transduced CB-NK cells	Immunosuppressant; DNA inhibitor DNA synthesis inhibitor; Adenosine deaminase inhibitor; Ribonucleoside diphosphate reductase inhibitor; DNA repair enzyme inhibitor Immuno-oncology therapy	ribonucleotide reductase catalytic subunit M1; ribonucleotide reductase regulatory subunit M2	Anticancer, alkylating; Immunosuppressant Anticancer, antimetabolite Anticancer, immunological	Small molecule > Synthetic small molecule Small molecule; Small molecule > Synthetic small molecule Biological > Cellular > Cell origin; Biological > Cellular > Cell technology type > Chimaeric antigen receptor; Biological > Cellular > Cell type; Biological > Gene therapy; Biological > Nucleic acid > Nucleic acid, vector type						CD4; CD70; IL15	Diagnostic; Predictive; Predisposing; Prognostic	To evaluate recommended dose of donated NK cells that can be given with lymphodepleting chemotherapy to patients with advanced renal cell carcinoma, mesothelioma, or osteosarcoma	Adverse Events Common Terminology Criteria for Adverse Events Safety and Tolerability	Safety/Toxicity > Adverse Drug Reactions Safety/Toxicity > Adverse Drug Reactions Safety/Toxicity > Safety/Tolerability	Primary Outcome Measures : Incidence of Adverse Events, Graded According to National Cancer Institute Common Terminology Criteria for Adverse Events (NCI CTCAE) Version (v) 5.0 [Time Frame: through study completion; an average of 1 year.] Primary Objective: To determine the safety and optimal cell dose of chimeric antigen receptor (CAR).70/interleukin (IL)15-transduced cord blood (CB)-derived nat…	Quality of Life	HEOR > Health-Related Quality Of Life	Secondary Objectives: To quantify the persistence of infused allogeneic donor CAR-transduced CB-derived NK cells in the recipient. To conduct comprehensive immune reconstitution studies. To obtain preliminary data on quality of life and patient experience	2023-03-29	Actual							2027-09-30	Anticipated	2027-09-30	Anticipated
453497	2023-0262 202303087 23-114 AOST2032 HSR230078 NCI-2022-08567 NCT05683197 NCT05691478 RG1123448 TrialTroveID-453497	A Feasibility and Randomized Phase II/III Study of the VEFGR2/MET Inhibitor Cabozantinib in Combination With Cytotoxic Chemotherapy for Newly Diagnosed Osteosarcoma	II/III	Open	Oncology	Oncology: Osteosarcoma	First line; High-grade; Localized; Maintenance/Consolidation; Metastatic; Resectable; Unresectable	Ewing Sarcoma; Osteosarcoma	Trialtrove	National Institutes of Health/National Cancer Institute Children’s Oncology Group {Children's Cancer Group}	Sponsor Collaborator	Government Cooperative Group					cisplatin doxorubicin methotrexate (IV) cabozantinib	DNA inhibitor; DNA synthesis inhibitor DNA synthesis inhibitor; DNA topoisomerase II inhibitor; RNA synthesis inhibitor Immunosuppressant; Dihydrofolate reductase inhibitor; Thymidylate synthase inhibitor RET tyrosine kinase inhibitor; Axl receptor tyrosine kinase inhibitor; MET tyrosine kinase inhibitor; VEGFR-2 tyrosine kinase inhibitor	Not applicable dihydrofolate reductase; thymidylate synthetase AXL receptor tyrosine kinase; fms related tyrosine kinase 3; kinase insert domain receptor; KIT proto-oncogene, receptor tyrosine kinase; MET proto-oncogene, receptor tyrosine kinase; ret proto-oncogene; TEK receptor tyrosine kinase	Anticancer, alkylating Anticancer, antibiotic Anticancer, antimetabolite; Antipsoriasis; Antiarthritic, immunological Anticancer, other	Small molecule > Synthetic small molecule Small molecule > Synthetic small molecule Small molecule > Synthetic small molecule Small molecule; Small molecule > Synthetic small molecule						ABCC2; CST3; CYP2D6; CYP3A4; GPT; MYC	Diagnostic; Predictive; Predisposing; Prognostic	To tests the safety, side effects, and best dose of the drug cabozantinib in combination with standard chemotherapy, and to compare the effect of adding cabozantinib to standard chemotherapy to standard chemotherapy alone in treating patients with newly diagnosed osteosarcoma.	Dose-limiting toxicities Event-free survival Overall survival	Safety/Toxicity > Safety/Tolerability Efficacy > Survival Efficacy > Survival	PRIMARY OBJECTIVES: I. To determine the feasibility of adding cabozantinib S-malate (cabozantinib) to standard MAP (high dose methotrexate, doxorubicin hydrochloride [doxorubicin], and cisplatin) chemotherapy in patients with newly diagnosed metastatic osteosarcoma with a resectable primary tumor. II. To determine whether MAP chemotherapy plus cabozantinib results in more favorable event-free sur…	Adverse Events Circulating Tumor Cells Event-free survival Functional Assessment of Cancer Therapy-Anemia Functional Assessment of Cancer Therapy-General Histological Response Magnetic Resonance Imaging Overall response rate Overall survival Patient-Reported Outcomes version of the Common Terminology Criteria for Adverse Events Response rate	Safety/Toxicity > Adverse Drug Reactions Efficacy > Clinical Response/Remission Efficacy > Survival Efficacy > Health-Related Quality Of Life (Patient Reported Outcomes) (Efficacy) Efficacy > Health-Related Quality Of Life (Patient Reported Outcomes) (Efficacy) Efficacy > Clinical Response Efficacy > Imaging Efficacy > Clinical Response/Remission Efficacy > Survival Safety/Toxicity > Adverse Even…	SECONDARY OBJECTIVES: I. To determine whether MAP chemotherapy plus cabozantinib results in more favorable overall survival (OS) than MAP chemotherapy alone in patients with localized, resectable osteosarcoma. II. To determine whether MAP chemotherapy plus cabozantinib results in more favorable overall survival (OS) than MAP chemotherapy alone in patients with metastatic, pelvic and unresectable …	2023-03-03	Actual							2030-03-20	Anticipated	2030-03-20	Anticipated
451034	MCC23450 NCT05660408 OCR43060 TrialTroveID-451034	RNA PRIME - RNA Lipid Particles Targeting Pediatric Recurrent Intracranial Malignancies and Other systEmic Solid Tumors	I/II	Open	Oncology	Oncology: CNS, Astrocytoma; Oncology: CNS, Glioblastoma; Oncology: Osteosarcoma	(N/A); Grade 3; Line of therapy N/A; MSI-H/dMMR; PD-1 Refractory; PD-L1 Refractory; Second line	Astrocytoma�; Ewing Sarcoma; Glioblastoma; Osteosarcoma	Trialtrove	University of Florida - Gainesville (Other Cooperative Group) National Institutes of Health/National Cancer Institute	Sponsor Collaborator Collaborator	Academic Cooperative Group Government					RNA-NP lipid vaccine	Immunostimulant		Anticancer, immunological; Anticancer, vaccine	Biological > Vaccine > Anticancer, vaccine; Small molecule > Synthetic small molecule								To evaluate the safety and efficacy of RNA-lipid particle (RNA-LP) vaccines for recurrent pulmonary osteosarcoma (OSA)	Event-free survival Maximum tolerated dose	Efficacy > Survival Safety/Toxicity > Safety/Tolerability	Primary Outcome Measures : Maximum tolerated dose [Time Frame: 14 months] Determine the maximum tolerated dose of RNA-LP vaccine. 12 month event-free survival [Time Frame: 12 months] Determine if RN-LP vaccine therapy extends 12 month event-free survival. Event-free survival is defined as the time from start of treatment to either disease progression or death, whichever occurs first.	Event-free survival Overall survival	Efficacy > Survival Efficacy > Survival	Secondary Outcome Measures : Event-free survival [Time Frame: 3 years] Determine the event-free survival in patients with recurrent pulmonary oseteosarcoma receiving RNA-LP vaccine. Event-free survival is defined as the time from start of treatment to either disease progression or death, whichever occurs first. Overall survival [Time Frame: 3 years] Determine the overall survival in patients with…	2025-03-12	Actual							2033-10-01	Anticipated	2035-10-01	Anticipated
449938	22-OBU-SH-CA-II-019 NCT05643417 TrialTroveID-449938	A Single Center, Multi Cohort, Phase I Basket Trial of the Safety and Efficacy of Camrelizumab in Combination With Bevacizumab and HAIC for Metastatic Liver Cancer After Standard Treatment Failure	I	Planned	Oncology	Oncology: Breast; Oncology: Gastric; Oncology: GIST; Oncology: Head/Neck; Oncology: Lung, Non-Small Cell; Oncology: Melanoma; Oncology: Metastatic Cancer; Oncology: Osteosarcoma; Oncology: Soft Tissue Sarcoma; Oncology: Thyroid; Oncology: Unspecified Solid Tumor	(N/A); First line; Liver mets; Nasopharyngeal; Second line	Breast Neoplasms; Carcinoma, Non-Small-Cell Lung; Ewing Sarcoma; Fibrosarcoma; Gastrointestinal Stromal Tumors; Head and Neck Neoplasms; Leiomyosarcoma; Liposarcoma; Liver Neoplasms; Melanoma; Nasopharyngeal Neoplasms; Neoplasm Metastasis; Osteosarcoma; Rhabdomyosarcoma; Sarcoma; Stomach Neoplasms; Synovial Sarcoma; Thyroid Neoplasms	Trialtrove	Fudan University - Shanghai, China	Sponsor	Academic					bevacizumab camrelizumab	Vascular endothelial growth factor receptor 1 antagonist; Vascular endothelial growth factor receptor antagonist; Angiogenesis inhibitor PD-1 antagonist; PD-L1 antagonist; Immuno-oncology therapy; Immune checkpoint inhibitor	vascular endothelial growth factor A programmed cell death 1	Anticancer, immunological; Neurological Anticancer, immunological	Biological > Protein > Antibody > Humanized monoclonal antibody; Biological > Protein > Antibody > Monoclonal antibody, other Biological > Protein > Antibody > Humanized monoclonal antibody; Biological > Protein > Antibody > Monoclonal antibody, other	undisclosed - chemotherapy	Unidentified pharmacological activity		Anticancer, other	Small molecule > Synthetic small molecule			To evaluate the safety and efficacy of camrelizumab in combination with bevacizumab and HAIC for metastatic liver cancer after standard treatment failure	Adverse Events Complete response Overall response rate Partial response Response evaluation criteria in solid tumors Serious Adverse Event Treatment Emergent Adverse Events	Safety/Toxicity > Adverse Drug Reactions Efficacy > Clinical Response/Remission Efficacy > Clinical Response/Remission Efficacy > Clinical Response/Remission Efficacy > Clinical Response/Remission Safety/Toxicity > Serious Adverse Events Safety/Toxicity > Adverse Drug Reactions	Primary Outcome Measures : Incidence and degree of Adverse Events and Serious Adverse Events [Time Frame: 24 months] Incidence, severity, and relationship to study drugs of all adverse events (AEs), treatment-related adverse events (TRAEs), and serious adverse events (SAEs). ORR [Time Frame: 24 months] objective response rate(ORR)，defined as percentage of participants achieving assessed complete …	Clinical benefit rate Complete response Overall survival Partial response Progression-free survival Response evaluation criteria in solid tumors Stable Disease	Efficacy > Clinical Response/Remission Efficacy > Clinical Response/Remission Efficacy > Survival Efficacy > Clinical Response/Remission Efficacy > Survival Efficacy > Clinical Response/Remission Efficacy > Clinical Response/Remission	Secondary Outcome Measures : DCR [Time Frame: 24 months] disease control rate(DCR), defined as the percentage of participants who have a confirmed complete response（CR） or partial response（PR） or stable disease（SD） per RECIST 1.1 as assessed by investigator PFS [Time Frame: 24 months] progression-free survival(PFS), defined as the time from enrollment to the first documented disease progression o…	2022-12-01	Anticipated							2023-10-31	Anticipated	2024-10-31	Anticipated
449918	ADP-0044-004 NCT05642455 SPEARHEAD-3 TrialTroveID-449918	A Phase I/II Open Label, Basket Study to Assess the Safety, Tolerability and Anti-Tumor Activity of Afamitresgene Autoleucel in Pediatric Subjects With MAGE-A4 Positive Tumors	I/II	Open	Oncology	Oncology: Neuroblastoma; Oncology: Osteosarcoma; Oncology: Soft Tissue Sarcoma	(N/A); Locally advanced; Pediatric or Adolescent; Second line; Stage III; Stage IV	Ewing Sarcoma; Fibrosarcoma; Leiomyosarcoma; Liposarcoma; Nerve Sheath Neoplasms; Neuroblastoma; Neurofibrosarcoma; Osteosarcoma; Rhabdomyosarcoma; Sarcoma; Sarcoma, Synovial; Synovial Sarcoma	Trialtrove	AdaptImmune	Sponsor	Industry, all other pharma	United Kingdom		Abingdon	OX14 4RX	afamitresgene autoleucel	T cell stimulant; Immuno-oncology therapy	lysosomal associated membrane protein 1; MAGE family member A4	Anticancer, immunological	Biological; Biological > Cellular; Biological > Cellular > Cell origin > Autologous; Biological > Cellular > Cell technology type > T cell receptor > TCR-T cell; Biological > Cellular > Cell type > Blood cell > Leukocyte > Lymphocyte > T cell; Biological > Gene therapy; Biological > Nucleic acid > Nucleic acid, vector type > Viral vector > Lentivirus	cyclophosphamide fludarabine	Immunosuppressant; DNA inhibitor DNA synthesis inhibitor; Adenosine deaminase inhibitor; Ribonucleoside diphosphate reductase inhibitor; DNA repair enzyme inhibitor	ribonucleotide reductase catalytic subunit M1; ribonucleotide reductase regulatory subunit M2	Anticancer, alkylating; Immunosuppressant Anticancer, antimetabolite	Small molecule > Synthetic small molecule Small molecule; Small molecule > Synthetic small molecule	PLP2; SGCG	Predictive; Prognostic	To investigate the safety and efficacy of afamitresgene autoleucel in HLA-A*02 eligible and MAGE-A4 positive subjects aged 2-21 years of age with advanced cancers. To evaluate the safety and anti-tumor activity of afami-cel as well as describe the prevalence of MAGEA4 expression in pediatric patients with relapsed/refractory solid tumors Incidence of dose-limiting toxicities; adverse events (AEs)…	Adverse Events Dose-limiting toxicities Serious Adverse Event Treatment Emergent Adverse Events	Safety/Toxicity > Adverse Drug Reactions Safety/Toxicity > Safety/Tolerability Safety/Toxicity > Serious Adverse Events Safety/Toxicity > Adverse Drug Reactions	Primary Outcome Measures : Incidence, duration, and severity of Treatment Emergent Adverse Events as assessed by Investigator Evaluation. [ Time Frame: 3.5 years ] Determination of incidence, severity and duration of adverse events Incidence of dose limiting toxicities DLTs AEs including serious adverse events (SAEs) Incidence, severity, and duration of the AEs of special interest Replication com…	Complete response Duration of overall response Overall response rate Overall survival Partial response Progression-free survival Response evaluation criteria in solid tumors Time to response	Efficacy > Clinical Response/Remission Efficacy > Clinical Response/Duration Efficacy > Clinical Response/Remission Efficacy > Survival Efficacy > Clinical Response/Remission Efficacy > Survival Efficacy > Clinical Response/Remission Efficacy > Disease Progression	Secondary Outcome Measures : Efficacy: Objective response rate (ORR) assessed by investigator per Response Evaluation Criteria in Solid Tumors (RECIST) v1.1 (or by International Neuroblastoma Response Criteria [INRC] 2017 in NB subjects) [ Time Frame: 3.5 years ] ORR is defined as incidence of complete responses or partial responses as assessed by RECIST v1.1 or INRC, 2017 Time to response (TTR) …	2023-09-01	Actual							2026-10-01	Anticipated	2038-07-30	Anticipated
449333	3643023 MCC21704 NCI-2023-00498 NCT05634369 TINKS TrialTroveID-449333	A Multi-Institution Study of TGFβ Imprinted, Ex Vivo Expanded Universal Donor NK Cell Infusions as Adoptive Immunotherapy in Combination With Gemcitabine and Docetaxel in Patients With Relapsed or Refractory Pediatric Bone and Soft Tissue	I/II	Open	Oncology	Oncology: Osteosarcoma; Oncology: Soft Tissue Sarcoma	Metastatic; Second line; Stage IV; Third line	Ewing Sarcoma; Fibrosarcoma; Leiomyosarcoma; Liposarcoma; Osteosarcoma; Rhabdomyosarcoma; Sarcoma; Synovial Sarcoma	Trialtrove	(Other Hospital/Academic/Medical Center)	Sponsor	Academic					docetaxel gemcitabine hydrochloride dexamethasone pegfilgrastim allogeneic natural killer cells natural killer cells, unspecified	Tubulin inhibitor; Taxane; Tubulin polymerization inhibitor DNA synthesis inhibitor; Thymidylate synthase inhibitor; DNA repair enzyme inhibitor; Cell cycle inhibitor Immunosuppressant; Corticosteroid agonist Granulocyte colony stimulating factor agonist Immunostimulant Immunostimulant	tubulin beta class I checkpoint kinase 1 colony stimulating factor 3 receptor	Anticancer, other Antiviral, other; Anticancer, antimetabolite Anticancer, other; Immunosuppressant; Anti-inflammatory Radio/chemoprotective; Haematological; Cytokine Anticancer, immunological Anticancer, immunological	Small molecule; Small molecule > Semisynthetic small molecule Small molecule; Small molecule > Synthetic small molecule; Unidentified Small molecule > Synthetic small molecule Biological > Protein; Biological > Protein > Recombinant protein > Recombinant growth factor; Reformulation > Conjugate > Pegylated						CYP3A4	Predictive; Predisposing; Prognostic	To evaluate the efficacy and safety of Adoptive Immunotherapy Combination With Gemcitabine and Docetaxel in Patients With Relapsed or Refractory Pediatric Bone and Soft Tissue Tumor responses will be assessed after every two cycles of treatment. Correlative studies include the functional evaluation of NK cells, determination of NK cell sensitization to chemotherapy and minimal residual disease mo…	Dose-limiting toxicities Progression-free survival	Safety/Toxicity > Safety/Tolerability Efficacy > Survival	Primary Outcome Measures : Part 1 [Time Frame: 3-5 years] Evaluation of DLT in patients enrolled during Part 1 enrollment ≥2 of 6 patients with DLT will be cause for termination of the study Part 2 [Time Frame: 3-5 years] Determination of 6-month progression free survival (PFS) in study patients measured from initiation of treatment (Day 1 of the first cycle of therapy) Patients will be considere…	Dose-limiting toxicities Response evaluation criteria in solid tumors	Safety/Toxicity > Safety/Tolerability Efficacy > Clinical Response/Remission	Secondary Outcome Measures : Treatment response of target lesions determined using Response Evaluation Criteria in Solid Tumors (RECIST) 1.1 criteria [ Time Frame: Every two cycles (21 days per cycle) for 3-5 years ] Assessments will be performed after every other cycle of treatment to determine antitumor effect of therapy. Frequency and characterization of DLT in study patients [ Time Frame: 3-5…	2022-11-14	Actual							2026-12-01	Anticipated	2027-12-01	Anticipated
448481	EUCT number: 2022-500930-27-00 EudraCT Number: 2022-500930-27 IM043-004 NCI-2023-00866 NCT05625412 TrialTroveID-448481 U1111-1284-2839	A Phase I, Open-label, Multicenter Study of BMS-986360/CC-90001 Alone and in Combination With Chemotherapy or Nivolumab in Advanced Solid Tumors	I	Completed	Oncology	Oncology: Breast; Oncology: Colorectal; Oncology: Head/Neck; Oncology: Lung, Non-Small Cell; Oncology: Osteosarcoma; Oncology: Pancreas; Oncology: Renal; Oncology: Soft Tissue Sarcoma; Oncology: Unspecified Solid Tumor	HER2 negative; Line of therapy N/A; Metastatic; MSS/pMMR; Squamous Cell; Stage III; Stage IV; Triple receptor negative; Unresectable	Breast Neoplasms; Carcinoma, Non-Small-Cell Lung; Carcinoma, Renal Cell; Colorectal Neoplasms; Ewing Sarcoma; Fibrosarcoma; Head and Neck Neoplasms; Kidney Neoplasms; Leiomyosarcoma; Liposarcoma; Neoplasms; Osteosarcoma; Pancreatic Neoplasms; Rhabdomyosarcoma; Sarcoma; Synovial Sarcoma; Wilms Tumor	Trialtrove	Bristol-Myers Squibb	Sponsor	Industry, Top 20 Pharma	United States	NJ	Princeton	NJ 08543	CC-539	JNK1 inhibitor	mitogen-activated protein kinase 8	Hepatoprotective; Anticancer, other; Respiratory	Small molecule > Synthetic small molecule	capecitabine docetaxel nivolumab	DNA synthesis inhibitor; Thymidylate synthase inhibitor; RNA synthesis inhibitor Tubulin inhibitor; Taxane; Tubulin polymerization inhibitor PD-1 antagonist; Immuno-oncology therapy; Immune checkpoint inhibitor	thymidylate synthetase tubulin beta class I programmed cell death 1	Anticancer, antimetabolite Anticancer, other Immunomodulator, anti-infective; Anticancer, immunological	Small molecule; Small molecule > Synthetic small molecule Small molecule; Small molecule > Semisynthetic small molecule Biological > Protein > Antibody > Human monoclonal antibody	ALK; BRAF; BRAF V600E; CCL2; CD8A; EGFR; ERBB2; ROS1	Companion Diagnosis; Diagnostic; Predictive; Predisposing; Prognostic	To evaluate the safety and tolerability of BMS-986360 as monotherapy and in combination with chemotherapy or nivolumab in participants with advanced solid tumors.	Adverse Events Dose-limiting toxicities Serious Adverse Event	Safety/Toxicity > Adverse Drug Reactions Safety/Toxicity > Safety/Tolerability Safety/Toxicity > Serious Adverse Events	Primary Outcome Measures : Number of participants with Adverse Events (AEs) [Time Frame: Up to approximately 2 years] Number of participants with Serious Adverse Events (SAEs) [Time Frame: Up to approximately 2 years] Number of participants with Dose-Limiting Toxicities (DLTs) [Time Frame: Up to approximately 2 years] Number of participants with AEs leading to discontinuation [Time Frame: Up to a…	Area under the curve score Cmax Duration of overall response Overall response rate - duration Overall response rate Plasma concentration Response evaluation criteria in solid tumors Tmax	Pharmacokinetics/Pharmacodynamics > PK/PD Pharmacokinetics/Pharmacodynamics > PK/PD Efficacy > Clinical Response/Duration Efficacy > Clinical Response/Remission Efficacy > Clinical Response/Remission Pharmacokinetics/Pharmacodynamics > PK/PD Efficacy > Clinical Response/Remission Pharmacokinetics/Pharmacodynamics > PK/PD	Secondary Outcome Measures : Maximum observed plasma concentration (Cmax) [Time Frame: Up to approximately 2 years] Time of maximum observed plasma concentration (Tmax) [Time Frame: Up to approximately 2 years] Area under the plasma concentration-time curve (AUC) [Time Frame: Up to approximately 2 years] Part 1: Objective response rate (ORR) based on Response Evaluation Criteria in Solid Tumors (…	2022-12-09	Actual							2025-05-12	Actual	2025-05-12	Actual
448430	CTRI/2022/10/046252 TrialTroveID-448430	Targeting perioperative period in Osteosarcoma by use of Propranolol and Celecoxib with Receptor activator of nuclear factor kappa-Β ligand (RANKL) blockade – A phase II randomized controlled study.	II	Planned	Oncology	Oncology: Osteosarcoma	Adjuvant; High-grade; Localized; Neoadjuvant	Ewing Sarcoma; Osteosarcoma	Trialtrove	Tata Memorial Hospital	Sponsor	Academic					propranolol denosumab celecoxib	Beta adrenoreceptor antagonist RANKL antagonist; Osteoclast inhibitor; Bone resorption inhibitor Cyclooxygenase 2 inhibitor	TNF superfamily member 11 prostaglandin-endoperoxide synthase 2	Antihypertensive, other; Antimigraine; Antiparkinsonian; Anxiolytic Anticancer, immunological; Antiarthritic, immunological; Musculoskeletal; Osteoporosis treatment GI inflammatory/bowel disorders; Hypolipaemic/Antiatherosclerotic; Dermatological; Menstruation disorders; Antiarthritic, other; Analgesic, NSAID; Cognition enhancer	Small molecule > Synthetic small molecule Biological > Protein > Antibody > Human monoclonal antibody; Biological > Protein > Antibody > Monoclonal antibody, other Small molecule; Small molecule > Synthetic small molecule	cisplatin doxorubicin ifosfamide surgical intervention	DNA inhibitor; DNA synthesis inhibitor DNA synthesis inhibitor; DNA topoisomerase II inhibitor; RNA synthesis inhibitor DNA inhibitor; DNA synthesis inhibitor Not applicable	Not applicable Not applicable	Anticancer, alkylating Anticancer, antibiotic Anticancer, alkylating Miscellaneous	Small molecule > Synthetic small molecule Small molecule > Synthetic small molecule Small molecule; Small molecule > Synthetic small molecule Small molecule > Synthetic small molecule			To prevent the occurrence of metastasis by the use of combination of propranolol and celecoxib along with denosumab in the perioperative period.	Event-free survival Overall survival	Efficacy > Survival Efficacy > Survival	Primary Outcome Outcome 2-year Event-free survival (EFS) rate - EFS will be measured from the date of randomization to the date of progression or death. 3-year Overall Survival (OS) rate – OS will be measured from the date of randomization to the date of death. TimePoints Event- free survival (EFS) rate - 2 year Overall Survival (OS) rate - 3 year				2022-11-07	Anticipated					72	Anticipated
448299	2021-0619 NCI-2022-09675 NCT05621668 TrialTroveID-448299	A First-In-Human Phase I Trial of T-Cell Membrane-Anchored Tumor Targeted Il12 (Attil12)- T-Cell Therapy in Subjects With Advanced/Metastatic Soft Tissue and Bone Sarcoma	I	Closed	Oncology	Oncology: Osteosarcoma; Oncology: Soft Tissue Sarcoma	Metastatic; Second line; Stage III; Stage IV	Ewing Sarcoma; Fibrosarcoma; Leiomyosarcoma; Liposarcoma; Osteosarcoma; Rhabdomyosarcoma; Sarcoma; Synovial Sarcoma	Trialtrove	MD Anderson Cancer Center, University of Texas	Sponsor	Academic					cyclophosphamide interleukin-12	Immunosuppressant; DNA inhibitor Immunostimulant		Anticancer, alkylating; Immunosuppressant Cytokine; Immunostimulant, other	Small molecule > Synthetic small molecule Small molecule > Synthetic small molecule						CD33; CD8A; VIM	Diagnostic; Predictive; Predisposing; Prognostic	To evaluate the safety and tolerability and assess preliminary efficacy of attIL12-armed T cells in combination with cyclophosphamide in Subjects With Advanced/Metastatic Soft Tissue and Bone Sarcoma To assess safety, maximal tolerated dose (MTD) and recommended phase 2 dose (RP2D). To hypothesize attlL12 will minimize toxic cytokines in peripheral tissues but promote induction of INFg/TNFa in th…	Adverse Events Clinical benefit rate Common Terminology Criteria for Adverse Events Maximum tolerated dose Safety and Tolerability	Safety/Toxicity > Adverse Drug Reactions Efficacy > Clinical Response/Remission Safety/Toxicity > Adverse Drug Reactions Safety/Toxicity > Safety/Tolerability Safety/Toxicity > Safety/Tolerability	Primary Outcome Measures : To examine the incidence of adverse events. [Time Frame: through study completion; an average of 1 year.] National Cancer Institute, Common Terminology Criteria for Adverse Events (CTCAE), Version 5.0. from screening through the treatment period PRIMARY OBJECTIVES: I. Determine the safety, maximum tolerated dose and/or recommended phase 2 dose of adoptively transferred …	Circulating Tumor Cells Immune Response Immunogenicity (other timeframe)	Efficacy > Clinical Response/Remission Efficacy > Clinical Response/Remission Efficacy > Immunological Response	SECONDARY OBJECTIVE: I. Evaluate the anti-tumor efficacy achieved following adoptive transfer of T cell membrane–anchored tumor targeted IL12 (attIL12)-T cells in combination with cyclophosphamide in patients with advanced/metastatic soft tissue or bone sarcomas. EXPLORATORY OBJECTIVES: I. Characterize the immune response following adoptive transfer of T cell membrane–anchored tumor targeted IL12…	2023-09-08	Actual	18.05	Actual	2025-03-10	Actual	30.7	Anticipated	2027-09-30	Anticipated	2027-09-30	Anticipated
447815	ChiCTR2200065746 TrialTroveID-447815	Clinical Study of Chidamide Combined with Tislelizumab in the Treatment of Advanced Osteosarcoma	II	Planned	Oncology	Oncology: Metastatic Cancer; Oncology: Osteosarcoma	Adjuvant; Metastatic; Peritoneal mets	Ewing Sarcoma; Neoplasm Metastasis; Osteosarcoma; Peritoneal Neoplasms	Trialtrove	(Other Hospital/Academic/Medical Center)	Sponsor	Academic					tucidinostat tislelizumab	Histone deacetylase inhibitor; Cell cycle inhibitor PD-1 antagonist; Immuno-oncology therapy; Immune checkpoint inhibitor	histone deacetylase 10 programmed cell death 1	Anticancer, other Anticancer, immunological	Small molecule; Small molecule > Synthetic small molecule Biological > Protein > Antibody > Humanized monoclonal antibody								To evaluate the efficacy and safety of chidamide combined with tislelizumab in the treatment of advanced osteosarcoma	Overall survival Progression-free survival	Efficacy > Survival Efficacy > Survival	Primary Outcomes: 4-month progression-free survival rate	Clinical benefit rate Duration of overall response Overall response rate Overall survival Safety and Tolerability	Efficacy > Clinical Response/Remission Efficacy > Clinical Response/Duration Efficacy > Clinical Response/Remission Efficacy > Survival Safety/Toxicity > Safety/Tolerability	Secondary Outcomes: overall survival Objective Response Rate Duration of response Clinical benefit rate Safety	2022-04-01	Anticipated	19.92	Anticipated	2023-11-28	Anticipated	4.11	Anticipated	2024-04-01	Anticipated
447614	CTR20223152 NCT05649345 TR64-CN-PI-01 TrialTroveID-447614	A Single-arm, Open-Label, Dose Escalation , Phase I Study to Evaluate the Safety, Tolerability and Pharmacokinetics of TR64 in Patients With Advanced Solid Tumors	I	Open	Oncology	Oncology: Breast; Oncology: Colorectal; Oncology: GIST; Oncology: Lung, Small Cell; Oncology: Neuroendocrine; Oncology: Osteosarcoma; Oncology: Pancreas; Oncology: Unspecified Solid Tumor	(N/A); Fourth line or greater; Locally advanced; Metastatic; Pulmonary; Second line; Stage III; Stage IV	Breast Neoplasms; Colorectal Neoplasms; Ewing Sarcoma; Gastrointestinal Stromal Tumors; Neuroendocrine Tumors; Osteosarcoma; Pancreatic Neoplasms; Small Cell Lung Carcinoma	Trialtrove	Tarapeutics Science	Sponsor	Industry, all other pharma	China		Bengbu	233000	TR-64	T cell inhibitor	Unspecified	Anticancer, other	Small molecule > Synthetic small molecule						CSF1R; ERBB2; GPT; KDR	Diagnostic; Predictive; Predisposing; Prognostic	To evaluate TR64 piece Intended for the Treatment of Patients with advanced malignant solid tumor To evaluate the safety and tolerability, and to determine the RP2D of TR64 when administered qd in patients with advanced solid tumors. To evaluates its safety, tolerability, pharmacokinetics, and preliminary efficacy in patients with advanced malignant solid tumors.	Adverse Events Common Terminology Criteria for Adverse Events Dose-limiting toxicities Maximum tolerated dose Safety and Tolerability Serious Adverse Event Vital signs	Safety/Toxicity > Adverse Drug Reactions Safety/Toxicity > Adverse Drug Reactions Safety/Toxicity > Safety/Tolerability Safety/Toxicity > Safety/Tolerability Safety/Toxicity > Safety/Tolerability Safety/Toxicity > Serious Adverse Events Safety/Toxicity > Serious Adverse Events	Primary Outcome Measures : Adverse Events and Serious Adverse Events [ Time Frame: From the first dose to within 28 days after the last dose ] Frequency, duration and severity of Adverse Events and Serious Adverse Events evaluated by NCI CTCAE v5.0 Dose limited toxicities [ Time Frame: within 28 days after the first dose ] Incidence of dose limited toxicities Maximum tolerated dose [ Time Frame: …	Clinical benefit rate Cmax Drug clearance Duration of overall response Elimination half-life Overall response rate - duration Overall response rate Progression-free survival Response rate Safety and Tolerability Tmax	Efficacy > Clinical Response/Remission Pharmacokinetics/Pharmacodynamics > PK/PD Pharmacokinetics/Pharmacodynamics > PK/PD Efficacy > Clinical Response/Duration Pharmacokinetics/Pharmacodynamics > PK/PD Efficacy > Clinical Response/Remission Efficacy > Clinical Response/Remission Efficacy > Survival Efficacy > Clinical Response/Remission Safety/Toxicity > Safety/Tolerability Pharmacokinetics/Phar…	Secondary Outcome Measures : AUClast [ Time Frame: within 35 days after the first dose ] Characterize the pharmacokinetic profile of TR64 AUCinf [ Time Frame: within 35 days after the first dose ] Characterize the pharmacokinetic profile of TR64 Cmax [ Time Frame: within 35 days after the first dose ] Characterize the pharmacokinetic profile of TR64 Tmax [ Time Frame: within 35 days after the fir…	2023-01-04	Actual							2026-08-30	Anticipated	2026-12-30	Anticipated
446688	GAIA-102-PT jRCT2073220054 NCT05608148 TrialTroveID-446688	Clinical Trial of GAIA-102 for Refractory/Relapse Neuroblastomas and Other Malignant Pediatric Solid Tumors	I	Open	Oncology	Oncology: Liver; Oncology: Metastatic Cancer; Oncology: Neuroblastoma; Oncology: Osteosarcoma; Oncology: Soft Tissue Sarcoma; Oncology: Unspecified Solid Tumor	Metastatic; Other mets; Pediatric or Adolescent; Second line; Stage IV; Third line	Ewing Sarcoma; Fibrosarcoma; Leiomyosarcoma; Liposarcoma; Liver Neoplasms; Neoplasm Metastasis; Neuroblastoma; Osteosarcoma; Rhabdomyosarcoma; Sarcoma; Synovial Sarcoma	Trialtrove	(Other Hospital/Academic/Medical Center) Japan Agency for Medical Research and Development	Sponsor Collaborator	Academic Government					nivolumab filgrastim teceleukin dinutuximab GAIA-102	PD-1 antagonist; Immuno-oncology therapy; Immune checkpoint inhibitor Granulocyte colony stimulating factor agonist Interleukin 2 agonist Ganglioside antigen GD2 antagonist; Immuno-oncology therapy Natural killer cell stimulant; Immuno-oncology therapy; Immune checkpoint inhibitor	programmed cell death 1 colony stimulating factor 3 receptor interleukin 2; interleukin 2 receptor subunit alpha Not available on LocusLink/Entrez Gene killer cell lectin like receptor D1	Immunomodulator, anti-infective; Anticancer, immunological Antiviral, anti-HIV; Radio/chemoprotective; Haematological; Cytokine Anticancer, immunological; Cytokine Anticancer, immunological Anticancer, immunological	Biological > Protein > Antibody > Human monoclonal antibody Biological > Protein; Biological > Protein > Recombinant protein > Recombinant growth factor Biological > Protein; Biological > Protein > Recombinant protein > Recombinant interleukin Biological > Protein > Antibody > Chimaeric monoclonal antibody; Biological > Protein > Antibody > Monoclonal antibody, other Biological > Cellular > Cell …								To confirm the safety of GAIA-102 alone for patients with recurrent refractory pediatric solid malignancies with recurrent refractory neuroblastoma or lung metastasis To determine and confirm the safety of cytokine (G-CSF, IL-2) + anti-GD2 antibody therapy in combination with GAIA-102 for patients with relapsed refractory neuroblastoma, and determine the recommended number of doses of GAIA-102. T…	Dose-limiting toxicities	Safety/Toxicity > Safety/Tolerability	Primary Outcomes: Presence or absence of DLT expression Primary Outcome Measures : Presence or absence of Dose Limiting Toxicity(DLT) expression [ Time Frame: At the end of Cycle1 (Single Cohort: Cycle period is 28 days, Combination Cohort: Cycle period is 56 days) ]	Adverse Events Clinical benefit rate Overall response rate Overall survival Progression-free survival Response evaluation criteria in solid tumors	Safety/Toxicity > Adverse Drug Reactions Efficacy > Clinical Response/Remission Efficacy > Clinical Response/Remission Efficacy > Survival Efficacy > Survival Efficacy > Clinical Response/Remission	Secondary Outcomes: Objective Reponse Rate and Disease Control Rate Progression free Survival Overall Survival Frequency and severity of adverse events Secondary Outcome Measures : Objective Response Rate and Disease Control Rate [ Time Frame: Cycle 1 (Single Cohort: Cycle period is 28 days, Combination Cohort: Cycle period is 56 days) ] Progression free Survival [ Time Frame: 2 year ] Overall Su…	2022-11-02	Actual							2027-08-25	Anticipated	2027-08-25	Anticipated
445835	2022-0880 NCT05590572 TrialTroveID-445835	A Study of Etoposide and Ifosfamide Combined With or Without Sulfatinib on Relapsed or Refractory Drug Resistant Osteosarcoma	I/II	Planned	Oncology	Oncology: Osteosarcoma; Oncology: Unspecified Solid Tumor	(N/A); High-grade; Second line	Ewing Sarcoma; Osteosarcoma	Trialtrove	(Other Hospital/Academic/Medical Center)	Sponsor	Academic					surufatinib (capsule)	Fibroblast growth factor receptor 1 antagonist; Vascular endothelial growth factor receptor antagonist; Colony stimulating factor receptor antagonist; CSF1-R tyrosine kinase inhibitor; FGF receptor 1 tyrosine kinase inhibitor; VEGFR-1 tyrosine kinase inhibitor; VEGFR-2 tyrosine kinase inhibitor; VEGFR-3 tyrosine kinase inhibitor	colony stimulating factor 1; colony stimulating factor 1 receptor; fibroblast growth factor receptor 1; fms related tyrosine kinase 1; fms related tyrosine kinase 4; kinase insert domain receptor	Anticancer, immunological	Small molecule; Small molecule > Synthetic small molecule	etoposide ifosfamide	DNA inhibitor; DNA topoisomerase II inhibitor; DNA repair enzyme inhibitor; Cell cycle inhibitor DNA inhibitor; DNA synthesis inhibitor	DNA topoisomerase II alpha Not applicable	Anticancer, other Anticancer, alkylating	Small molecule > Semisynthetic small molecule Small molecule; Small molecule > Synthetic small molecule	GPT; VEGFA	Diagnostic; Predictive; Predisposing; Prognostic	To evaluating safety, tolerability, and efficacy of Sulfatinib in combination with chemotherapy (ifosfamide and etoposide) in children and adolescents with refractory or relapsed osteosarcoma ( combination Sulfatinib).	Complete response Partial response Progression-free survival	Efficacy > Clinical Response/Remission Efficacy > Clinical Response/Remission Efficacy > Survival	Primary Outcome Measures : 4 months progression-free survival [ Time Frame: 4 months ] The proportion of patients who had no objective tumor progression or death from the start of treatment to 4 months of follow-up. Efficacy evaluation in solid tumors [ Time Frame: 2 months ] Complete response (CR), all target and non-target lesions (non-lymph nodes) disappear, and the diameter of all pathologic …	Complete response Overall response rate - duration Partial response	Efficacy > Clinical Response/Remission Efficacy > Clinical Response/Remission Efficacy > Clinical Response/Remission	Secondary Outcome Measures : Best of response,BOR [ Time Frame: 4 months ] From the date of the first administration of the study drug to disease progression or death, whichever occurs first. Duration of Remission (DOR) [ Time Frame: 2 years ] Complete response (CR)/ partial response (PR) was first recorded until disease progression was first recorded until the data cutoff date.	2023-01-01	Anticipated							2026-12-31	Anticipated	2027-12-31	Anticipated
443700	MaQ Study NCT05558280 TrialTroveID-443700	Maintenance Therapy With Qarziba for Patients in Relapsed/Refractory High-grade Osteosarcoma After Induction Multimodal Therapy - a Phase II Multi-center Study	II	Temporarily Closed	Oncology	Oncology: Osteosarcoma	High-grade; Maintenance/Consolidation; Second line; Third line	Ewing Sarcoma; Osteosarcoma	Trialtrove	(Other Hospital/Academic/Medical Center)	Sponsor	Academic					dinutuximab beta	Ganglioside antigen GD2 antagonist	Not applicable	Anticancer, immunological	Biological > Protein > Antibody > Chimaeric monoclonal antibody; Biological > Protein > Antibody > Monoclonal antibody, other								To investigate the efficacy of maintenance therapy with Qarziba for patients in relapsed/refractory high-grade osteosarcoma.	Clinical benefit rate Complete response Overall survival Partial response	Efficacy > Clinical Response/Remission Efficacy > Clinical Response/Remission Efficacy > Survival Efficacy > Clinical Response/Remission	Primary Outcome Measures : Efficacy of Dinutuximab Beta as maintenance therapy in patients with OS relapsed/refractory that have achieved Complete Response (CR) or Partial Response (PR) [ Time Frame: 12months ] • Disease Control Rate (DCR) at 12 months from the last episode of relapse/refractory patients with CR or PR OS R/R treated with a maintenance therapy with Dinutuximab Beta.				2023-11-30	Anticipated							2025-12-15	Anticipated	2026-12-15	Anticipated
439683	ChiCTR2200062533 TrialTroveID-439683	A Single-arm, Open-lab, Single-center Phase II Study of Surufatinib Combined with Penpulimab in the Second-line Treatment of Unresectable Stage IIB or III Osteosarcoma or Soft Tissue Sarcoma	II	Planned	Oncology	Oncology: Osteosarcoma; Oncology: Soft Tissue Sarcoma	Second line; Stage II; Stage III; Unresectable	Ewing Sarcoma; Fibrosarcoma; Leiomyosarcoma; Liposarcoma; Osteosarcoma; Rhabdomyosarcoma; Sarcoma; Synovial Sarcoma	Trialtrove	(Other Hospital/Academic/Medical Center)	Sponsor	Academic					surufatinib penpulimab	Fibroblast growth factor receptor 1 antagonist; Vascular endothelial growth factor receptor antagonist; Colony stimulating factor receptor antagonist; CSF1-R tyrosine kinase inhibitor; FGF receptor 1 tyrosine kinase inhibitor; VEGFR-1 tyrosine kinase inhibitor; VEGFR-2 tyrosine kinase inhibitor; VEGFR-3 tyrosine kinase inhibitor PD-1 antagonist; Immuno-oncology therapy; Immune checkpoint inhibitor	colony stimulating factor 1; colony stimulating factor 1 receptor; fibroblast growth factor receptor 1; fms related tyrosine kinase 1; fms related tyrosine kinase 4; kinase insert domain receptor programmed cell death 1	Anticancer, immunological GI inflammatory/bowel disorders; Anticancer, immunological	Small molecule; Small molecule > Synthetic small molecule Biological > Protein > Antibody > Monoclonal antibody, other								To explore the efficacy and safety of surufatinib combined with penpulimab in the second-line treatment of unresectable stage IIB or III osteosarcoma or soft tissue sarcoma.	Progression-free survival	Efficacy > Survival	Primary outcomes: Progression Free Survival	Clinical benefit rate Overall response rate Overall survival Safety and Tolerability	Efficacy > Clinical Response/Remission Efficacy > Clinical Response/Remission Efficacy > Survival Safety/Toxicity > Safety/Tolerability	Secondary outcomes: Objective Response Rate Disease Control Rate 12-month overall survival rate safety profile	2022-08-11	Anticipated	24.69	Anticipated	2024-08-31	Anticipated	12	Anticipated	2025-08-31	Anticipated
439682	ChiCTR2200062550 TrialTroveID-439682	Phase II Clinical Study of Apatinib Tablet Combined with Chemotherapy in Neoadjuvant Therapy of Adult Osteosarcoma	II	Planned	Oncology	Oncology: Osteosarcoma	Neoadjuvant; Unresectable	Ewing Sarcoma; Osteosarcoma	Trialtrove	(Other Hospital/Academic/Medical Center)	Sponsor	Academic					apatinib	Vascular endothelial growth factor receptor 2 antagonist; RET tyrosine kinase inhibitor; VEGFR-2 tyrosine kinase inhibitor; Angiogenesis inhibitor	kinase insert domain receptor; ret proto-oncogene	Anticancer, other	Small molecule; Small molecule > Synthetic small molecule	undisclosed - chemotherapy	Unidentified pharmacological activity		Anticancer, other	Small molecule > Synthetic small molecule	albumin	Diagnostic; Predictive; Predisposing; Prognostic	To evaluate the efficacy and safety of apatinib mesylate tablets combined with chemotherapy in the neoadjuvant treatment of adult osteosarcoma	Safety and Tolerability	Safety/Toxicity > Safety/Tolerability	Main objective: To evaluate the efficacy and safety of apatinib mesylate tablets combined with chemotherapy in the neoadjuvant treatment of adult osteosarcoma. Primary outcomes: Tumor necrosis rate safety	Clinical benefit rate Event-free survival Objective remission rate Overall survival Quality of Life	Efficacy > Clinical Response/Remission Efficacy > Survival Efficacy > Clinical Response/Remission Efficacy > Survival HEOR > Health-Related Quality Of Life	Secondary objective: To evaluate the effect of apatinib mesylate tablets combined with chemotherapy on the prognosis of adult patients with osteosarcoma Secondary outcomes: Event Free Survival，EFS Overall Survival，OS Objective remission rate，ORR Disease control rate，DCR Quality of life score	2022-08-01	Anticipated	17	Anticipated	2023-12-31	Anticipated	5.98	Anticipated	2024-06-30	Anticipated
439186	MP-VAC-209 NCI-2023-00959 NCT05588648 TrialTroveID-439186	A Phase I/II, Open-label, Multicenter Study to Assess the Safety, Tolerability, Pharmacokinetics, and Antitumor Activity of Vactosertib As a Single Agent in Adolescents and Adults with Recurrent, Refractory or Progressive Osteosarcoma	I/II	Open	Oncology	Oncology: Osteosarcoma	Metastatic; Second line	Ewing Sarcoma; Osteosarcoma	Trialtrove	MedPacto	Sponsor	Industry, all other pharma	South Korea		Seoul	06668	vactosertib	Transforming growth factor beta receptor 1 antagonist	transforming growth factor beta receptor 1	Anticancer, other	Small molecule; Small molecule > Synthetic small molecule						ABCB1; albumin; CYP1A2; CYP2B6; CYP2D6; CYP3A4; NPPB; SLC45A2; UGT1A1	Diagnostic; Predictive; Predisposing; Prognostic	To evaluate safety, drug tolerance, pharmacokinetics, and anti-cancer effect of vactosertib as a monotherapy in patients with recurrent and intractable osteosarcoma. To assess safety, tolerability, and antitumor activity of vactosertib as a single agent in adolescents and adults with recurrent, refractory, or progressive osteosarcoma.	Adverse Events Maximum tolerated dose	Safety/Toxicity > Adverse Drug Reactions Safety/Toxicity > Safety/Tolerability	Primary Outcome Measures : Dose finding associated with the overall nature and severity of AEs associated with treatment. [ Time Frame: Assessment of adverse events and laboratory abnormalities. through study completion, an average of 1 year ] Maximum tolerated dose (MTD) and recommended dose (RD)	Overall survival Time to response	Efficacy > Survival Efficacy > Disease Progression	Secondary Outcome Measures : Overall survival. [ Time Frame: Acquiring the measures associated with phase I/phase II primary endpoints. ] Overall survival (1 year) calculated from date of enrollment to the dates of documented evidence of progression or death up to 12 months. Time to response(TTR) [ Time Frame: Post two cycle of treatment, evaluation. through study completion, an average of 1 year…	2023-05-01	Actual							2025-09-01	Anticipated	2025-12-01	Anticipated
437552	TrialTroveID-437552	Role of anlotinib in the treatment of early advanced osteosarcoma of limbs in children.	IV	Completed	Oncology	Oncology: Osteosarcoma; Oncology: Soft Tissue Sarcoma	First line; Locally advanced; Metastatic; Neoadjuvant; Second line; Stage II	Ewing Sarcoma; Fibrosarcoma; Leiomyosarcoma; Liposarcoma; Osteosarcoma; Rhabdomyosarcoma; Sarcoma; Synovial Sarcoma	Trialtrove	(Other Academic Cancer Center)	Sponsor	Academic					catequentinib	Vascular endothelial growth factor receptor 2 antagonist; Vascular endothelial growth factor receptor 3 antagonist; FGF receptor 1 tyrosine kinase inhibitor; FGF receptor 2 tyrosine kinase inhibitor; FGF receptor 3 tyrosine kinase inhibitor; FGF receptor 4 tyrosine kinase inhibitor; VEGFR-2 tyrosine kinase inhibitor; VEGFR-3 tyrosine kinase inhibitor	fibroblast growth factor receptor 1; fibroblast growth factor receptor 2; fibroblast growth factor receptor 3; fibroblast growth factor receptor 4; fms related tyrosine kinase 4; kinase insert domain receptor	Anticancer, immunological; Respiratory	Small molecule > Synthetic small molecule								To investigate the efficacy of anotinib plus first-line chemotherapy (platinum + doxorubicin liposome/ifosfamide) in the treatment of early advanced osteosarcoma in children and adolescents. The tumor shrinkage rate, limb salvage rate, disease-free survival time (DFS), progression-free survival time (PFS), disease control rate (DCR), and safety were analyzed.	Clinical benefit rate Disease-free survival Progression-free survival Safety and Tolerability Tumor control rate	Efficacy > Clinical Response/Remission Efficacy > Survival Efficacy > Survival Safety/Toxicity > Safety/Tolerability Efficacy > Clinical Response/Remission					2018-02-01	Actual	45.99	Actual	2021-12-01	Actual							2022-05-26	Actual
437138	jRCT2073210118 TrialTroveID-437138	Phase II Study Of Repeated Intratumoral Topical Administration Of Survivin-Reactive Growth-Regulated Adenovirus (Surv.M-CRA-1) In Advanced Primary Malignant Bone Tumors	II	Temporarily Closed	Oncology	Oncology: Osteosarcoma	(N/A); Second line	Ewing Sarcoma; Osteosarcoma	Trialtrove	Japan Agency for Medical Research and Development	Sponsor	Government					Surv.m-CRA-1	Immuno-oncology therapy	Unspecified	Anticancer, immunological	Biological > Nucleic acid > Nucleic acid, vector type > Viral vector > Adenovirus; Biological > Virus particles > Lytic virus						GPT; MTMR11	Predisposing; Prognostic	To investigate the efficacy and safety of repeated intratumoral administration of Surv.m-CRA-1 in patients with advanced primary malignant bone tumor	Overall response rate Response evaluation criteria in solid tumors	Efficacy > Clinical Response/Remission Efficacy > Clinical Response/Remission	Primary outcomes: Overall response rate by the central data review committee (RECIST)	Adverse Events Immune-related response evaluation criteria in solid tumors Overall response rate Overall survival Progression-free survival Response evaluation criteria in solid tumors Response rate Visual Analog Scale for Pain	Safety/Toxicity > Adverse Drug Reactions Efficacy > Clinical Response/Remission Efficacy > Clinical Response/Remission Efficacy > Survival Efficacy > Survival Efficacy > Clinical Response/Remission Efficacy > Clinical Response/Remission Efficacy > Symptom Assessment (Patient Reported Outcomes)	Secondary outcomes: Response rate by the central data review committee (Choi criteria), Response rate by the principal investigator or subinvestigator (RECIST, Choi criteria), Tumor diameter reduction rate, Progression free survival rate, Overall survival rate, Performance status and Pain (Visual analogue scale), Evaluation of affected limb function, Adverse event Other EndPoints : Response rate …	2021-01-28	Actual							2026-03-31	Anticipated
435072	jRCTs041220024 TrialTroveID-435072	Phase I Clinical Trial of Methotrexate, Adriamycin, Cisplatin (Map) Therapy for High-grade Osteosarcoma Combined with Fasudil Which Targets Cancer Stem Cells	I	Open	Oncology	Oncology: Osteosarcoma	High-grade; Second line	Ewing Sarcoma; Osteosarcoma	Trialtrove	(Other Hospital/Academic/Medical Center)	Sponsor	Academic					fasudil (IV)	Protein kinase inhibitor; Rho-associated kinase inhibitor	Unspecified	Antithrombotic, other; Antianginal; Antihypertensive, other; Neuroprotective	Small molecule; Small molecule > Synthetic small molecule	cisplatin doxorubicin methotrexate	DNA inhibitor; DNA synthesis inhibitor DNA synthesis inhibitor; DNA topoisomerase II inhibitor; RNA synthesis inhibitor Immunosuppressant; Dihydrofolate reductase inhibitor; Thymidylate synthase inhibitor	Not applicable dihydrofolate reductase; thymidylate synthetase	Anticancer, alkylating Anticancer, antibiotic Anticancer, antimetabolite; Antipsoriasis; Antiarthritic, immunological	Small molecule > Synthetic small molecule Small molecule > Synthetic small molecule Small molecule > Synthetic small molecule			To Evaluating the safety of fasdil + MAP therapy (methotrexate, adriamycin, cisplatin) for patients with clinical stage IIA, IIB, stage III, stage IV or postoperatively recurrent high-grade osteosarcoma, recommended dose of fasdil: RD) is determined.	Dose-limiting toxicities Maximum tolerated dose	Safety/Toxicity > Safety/Tolerability Safety/Toxicity > Safety/Tolerability	Primary Outcomes: Dose limiting toxicity Maximum tolerated dose	Adverse Events Overall response rate Progression-free survival	Safety/Toxicity > Adverse Drug Reactions Efficacy > Clinical Response/Remission Efficacy > Survival	Secondary Outcomes: Adverse events Objective Response Rate Progression free survival Pharmacokinetic parameters	2022-05-31	Actual							2024-03-31	Anticipated
433557	2022/61 NCT05400031 TrialTroveID-433557	Does Oral Care With Propolis Affect the Development of Oral Mucositis in Pediatric Oncology Patients: A Randomized Controlled Clinical Study	II	Completed	Oncology	Oncology: CNS, Germ Cell Tumors; Oncology: Neuroblastoma; Oncology: Osteosarcoma; Oncology: Supportive Care	(N/A); Line of therapy N/A; Mucositis; Pediatric or Adolescent	Brain Neoplasms; Ewing Sarcoma; Mucositis; Neuroblastoma; Osteosarcoma; Palliative Care; Stomatitis	Trialtrove	(Other Hospital/Academic/Medical Center)	Sponsor	Academic					Propolis	Unidentified pharmacological activity		Nutritional supplement	Small molecule > Synthetic small molecule								According to the data from the World Health Organization, approximately 14 million people are diagnosed with cancer every year, and this number is expected to increase further in the next 10 years. Multidisciplinary treatment consisting of chemotherapy, radiotherapy and surgery is applied in childhood cancers. In chemotherapy, the target is cancerous cells, but high doses of chemotherapeutic agen…	Oral mucositis assessment score	Efficacy > Mucositis (Supportive Care)	Oral mucositis grading [Time Frame: first day of the intervention] Oral Mucositis Assessment Scale is a classification method accepted by the World Health Organization and used all over the world. It has standard clauses that will be interpreted in the same way by all people. However, in order to ignore the differences in interpretation, multi-research evaluation will be used in the first 20 obse…				2022-06-01	Actual							2023-05-01	Actual	2023-06-01	Actual
433538	ChiCTR2200060410 TrialTroveID-433538	Prospective Clinical Study of Preoperative Induction Therapy with Anlotinib for Locally Advanced Head and Neck Sarcoma	II	Planned	Oncology	Oncology: Head/Neck; Oncology: Osteosarcoma; Oncology: Soft Tissue Sarcoma	Line of therapy N/A; Stage III; Stage IV	Ewing Sarcoma; Fibrosarcoma; Head and Neck Neoplasms; Leiomyosarcoma; Liposarcoma; Osteosarcoma; Rhabdomyosarcoma; Sarcoma; Soft Tissue Neoplasms; Soft Tissue Sarcoma; Synovial Sarcoma	Trialtrove	(Other Hospital/Academic/Medical Center)	Sponsor	Academic					catequentinib	Vascular endothelial growth factor receptor 2 antagonist; Vascular endothelial growth factor receptor 3 antagonist; FGF receptor 1 tyrosine kinase inhibitor; FGF receptor 2 tyrosine kinase inhibitor; FGF receptor 3 tyrosine kinase inhibitor; FGF receptor 4 tyrosine kinase inhibitor; VEGFR-2 tyrosine kinase inhibitor; VEGFR-3 tyrosine kinase inhibitor	fibroblast growth factor receptor 1; fibroblast growth factor receptor 2; fibroblast growth factor receptor 3; fibroblast growth factor receptor 4; fms related tyrosine kinase 4; kinase insert domain receptor	Anticancer, immunological; Respiratory	Small molecule > Synthetic small molecule								To evaluate the efficacy of anlotinib hydrochloride in preoperative targeted induction of head and neck sarcoma.			Primary indicator : PRR	Overall response rate Response rate Safety and Tolerability	Efficacy > Clinical Response/Remission Efficacy > Clinical Response/Remission Safety/Toxicity > Safety/Tolerability	Secondary indicator: CRR response rate secondary purpose To evaluate the safety and survival benefits of preoperative targeted induction of anlotinib hydrochloride in patients with head and neck sarcoma.	2022-05-20	Anticipated							2024-03-31	Anticipated
433452	23-056 NCT05755113 QB46C-H07 TrialTroveID-433452 U1111-1282-2967	A Phase IIa Open Label Study Evaluating the Preliminary Efficacy of Intratumoural Tigilanol Tiglate in Advanced And/or Metastatic Soft Tissue Sarcoma of the Extremities and Body Wall	II	Closed	Oncology	Oncology: Osteosarcoma; Oncology: Soft Tissue Sarcoma	Fourth line or greater; High-grade; Locally advanced; Metastatic	Ewing Sarcoma; Fibrosarcoma; Leiomyosarcoma; Liposarcoma; Osteosarcoma; Rhabdomyosarcoma; Sarcoma; Soft Tissue Neoplasms; Soft Tissue Sarcoma; Synovial Sarcoma	Trialtrove	QBiotics	Sponsor	Industry, all other pharma	Australia		Taringa	4068	tigilanol tiglate	Protein kinase C stimulant; Apoptosis stimulant	Unspecified	Anticancer, other	Natural product > Plant; Small molecule								To evaluate tigilanol tiglate in patients with soft tissue sarcoma. To evaluate the efficacy and safety of intratumoural tigilanol tiglate in 10 patients with advanced and/or metastatic Soft Tissue Sarcomas of the extremities and body wall. To evaluating the preliminary efficacy of intratumoural tigilanol tiglate in advanced and/or metastatic soft tissue sarcoma of the extremities and body wall. …	Complete response Overall response rate Response evaluation criteria in solid tumors	Efficacy > Clinical Response/Remission Efficacy > Clinical Response/Remission Efficacy > Clinical Response/Remission	Primary objective: Evaluate the degree of tumour ablation in tumours and or tumour segments treated with one or more injections of tigilanol tiglate. Primary Objective To evaluate tumour ablation in tumours and/or tumour segments following one or more treatments with tigilanol tiglate; and To evaluate the effect of tigilanol tiglate on overall disease control (not limited to injected tumours) (St…	Adverse Events Immune Response Immunogenicity (other timeframe) Recurrence Safety and Tolerability Serious Adverse Event	Safety/Toxicity > Adverse Drug Reactions Efficacy > Clinical Response/Remission Efficacy > Immunological Response Efficacy > Clinical Response/Remission Safety/Toxicity > Safety/Tolerability Safety/Toxicity > Serious Adverse Events	Secondary and exploratory objectives: Safety and tolerability assessments of tigilanol tiglate, and translational research to evaluate changes in the tumour micro environment, immune responses, and tumour recurrence rate after 6 months following treatment. Secondary Objective To assess the safety and tolerability of intratumoural injections with tigilanol tiglate; and To evaluate systemic exposur…	2023-04-13	Actual	13.97	Actual	2024-06-11	Actual	27.68	Anticipated	2026-10-01	Anticipated	2027-02-01	Anticipated
433207	EUCT number: 2024-514720-17-00 EudraCT Number: 2021-005339-22 NCT05395741 Regbone TrialTroveID-433207	Evaluation of the Efficacy and Safety of Regorafenib in Patients With Refractory Primary Bone Tumors	I/II	Closed	Oncology	Oncology: Osteosarcoma; Oncology: Soft Tissue Sarcoma	(N/A); Pediatric or Adolescent; Second line; Third line	Bone Neoplasms; Ewing Sarcoma; Fibrosarcoma; Leiomyosarcoma; Liposarcoma; Osteosarcoma; Rhabdomyosarcoma; Sarcoma; Sarcoma, Ewing; Synovial Sarcoma	Trialtrove	(Other Hospital/Academic/Medical Center)	Sponsor	Academic					regorafenib	Fibroblast growth factor receptor 1 antagonist; Fibroblast growth factor receptor 2 antagonist; Platelet-derived growth factor (PDGF) receptor antagonist; Platelet-derived growth factor alpha receptor antagonist; Platelet-derived growth factor beta receptor antagonist; Vascular endothelial growth factor receptor 1 antagonist; Vascular endothelial growth factor receptor 2 antagonist; Vascular endo…	B-Raf proto-oncogene, serine/threonine kinase; KIT proto-oncogene, receptor tyrosine kinase; platelet derived growth factor receptor alpha; Raf-1 proto-oncogene, serine/threonine kinase; ret proto-oncogene	Anticancer, other	Small molecule; Small molecule > Synthetic small molecule	undisclosed - chemotherapy	Unidentified pharmacological activity		Anticancer, other	Small molecule > Synthetic small molecule			To evaluate the safety, efficacy and pharmacokinetics of Regorafenib in patients with refractory primary bone tumors.	Adverse Events Cardiac Telemetry Event-free survival Recurrence Safety and Tolerability Serious Adverse Event Vital signs	Safety/Toxicity > Adverse Drug Reactions Safety/Toxicity > Cardiac Measures/Events Efficacy > Survival Efficacy > Clinical Response/Remission Safety/Toxicity > Safety/Tolerability Safety/Toxicity > Serious Adverse Events Safety/Toxicity > Serious Adverse Events	Primary Objectives : to estimate the nature and frequency of mutations in the tumor tissue, to compare molecular test results with clinical data (which will allow for the initial assessment of the impact of the mutation status on the clinical condition, course of treatment and prognosis), to include targeted treatment - broad spectrum tyrosine kinase inhibitor - regorafenib in standard therapy. P…	Concentration at steady state Overall response rate Overall survival Progression-free survival Safety and Tolerability	Pharmacokinetics/Pharmacodynamics > PK/PD Efficacy > Clinical Response/Remission Efficacy > Survival Efficacy > Survival Safety/Toxicity > Safety/Tolerability	Secondary Outcome Measures : PFS (Progression-Free Survival). [ Time Frame: Safety analyzes are planned in accordance with the schedule of intermediate analyzes, at least every 12 months. ] progression-free survival - will be measured from randomization to the detection of disease progression in imaging tests. OS (Overall Survival). [ Time Frame: Safety analyzes are planned in accordance with the…	2022-04-28	Actual	35.44	Actual	2025-04-10	Actual	5.1	Anticipated	2025-09-12	Anticipated	2025-12-31	Anticipated
433047	ADCT-601-102 EUCT number: 2022-500116-18-00 EudraCT Number: 2021-005566-18 IRAS ID 1005850 NCI-2022-05132 NCT05389462 TrialTroveID-433047	A Phase Ib, Open-Label, Dose-Escalation and Dose-Expansion Study to Evaluate the Safety, Tolerability, Pharmacokinetics, and Antitumor Activity of Mipasetamab Uzoptirine (ADCT-601) Monotherapy and in Combination With Other Anti-Cancer Therapies in Patients With Selected Advanced Solid Tumors	I	Terminated	Oncology	Oncology: Bladder; Oncology: Cervical; Oncology: Endometrial; Oncology: Fallopian Tube; Oncology: Osteosarcoma; Oncology: Ovarian; Oncology: Pancreas; Oncology: Primary Peritoneal; Oncology: Soft Tissue Sarcoma; Oncology: Unspecified Solid Tumor	First line; Localized; Locally advanced; Metastatic; Second line; Stage III; Stage IV; Third line	Endometrial Neoplasms; Ewing Sarcoma; Fallopian Tube Neoplasms; Fibrosarcoma; Leiomyosarcoma; Liposarcoma; Neoplasms; Osteosarcoma; Ovarian Neoplasms; Pancreatic Neoplasms; Peritoneal Neoplasms; Rhabdomyosarcoma; Sarcoma; Synovial Sarcoma; Urethral Neoplasms; Urinary Bladder Neoplasms; Uterine Cervical Neoplasms	Trialtrove	ADC Therapeutics {Auven Therapeutics/ADC Therapeutics}	Sponsor	Industry, all other pharma	Virgin Islands [US]		Saint Thomas	00802	mipasetamab uzoptirine	DNA inhibitor; Axl receptor tyrosine kinase inhibitor	AXL receptor tyrosine kinase	Anticancer, immunological	Biological > Protein > Antibody > Antibody-drug conjugate; Biological > Protein > Antibody > Human monoclonal antibody; Biological > Protein > Antibody > Monoclonal antibody, other; Small molecule > Synthetic small molecule	gemcitabine hydrochloride	DNA synthesis inhibitor; Thymidylate synthase inhibitor; DNA repair enzyme inhibitor; Cell cycle inhibitor	checkpoint kinase 1	Antiviral, other; Anticancer, antimetabolite	Small molecule; Small molecule > Synthetic small molecule; Unidentified	AXL; GGT1	Diagnostic; Predictive; Prognostic	To identify the recommended dose for expansion (RDE) (and recommended schedule) and/or the maximum tolerated dose (MTD), and characterize the safety and tolerability of ADCT-601 monotherapy and in combination with gemcitabine. Initial IHC staining showed AXL expression in all sarcoma baseline biopsies tested so far.	Adverse Events Cardiac Telemetry Dose-limiting toxicities Safety and Tolerability Serious Adverse Event Vital signs	Safety/Toxicity > Adverse Drug Reactions Safety/Toxicity > Cardiac Measures/Events Safety/Toxicity > Safety/Tolerability Safety/Toxicity > Safety/Tolerability Safety/Toxicity > Serious Adverse Events Safety/Toxicity > Serious Adverse Events	Safety and Tolerability as Assessed by Number of Participants with Adverse Events (AEs) [Time Frame: Up to approximately 2 years] Adverse events (AEs) and serious adverse events (SAEs) are defined as any untoward medical occurrence in participants whether or not considered related to the investigational medicinal product. Any clinically significant changes in vital signs, laboratory values, 12-le…	Accumulation index Apoptotic index Area under the curve score Cmax Duration of overall response Elimination half-life Overall response rate - duration Overall response rate Overall survival Progression-free survival Tmax Volume of distribution	Pharmacokinetics/Pharmacodynamics > PK/PD Efficacy > Major Molecular Response Pharmacokinetics/Pharmacodynamics > PK/PD Pharmacokinetics/Pharmacodynamics > PK/PD Efficacy > Clinical Response/Duration Pharmacokinetics/Pharmacodynamics > PK/PD Efficacy > Clinical Response/Remission Efficacy > Clinical Response/Remission Efficacy > Survival Efficacy > Survival Pharmacokinetics/Pharmacodynamics > PK/…	Overall Response Rate (ORR) [Time Frame: Up to approximately 2 years] Duration of Response (DOR) [Time Frame: Up to approximately 2 years] Progression-Free Survival (PFS) [Time Frame: Up to approximately 2 years] Overall Survival (OS) [Time Frame: Up to approximately 2 years] Serum Concentration of ADCT-601 Total Antibody, Pyrrolobenzodiazepine (PBD)-Conjugated Antibody, and Unconjugated Warhead …	2022-07-13	Actual	29.19	Actual	2024-12-17	Actual	3.98	Actual	2025-04-17	Actual	2025-04-17	Actual
431882	TrialTroveID-431882	An Investigator-Initiated Phase I Clinical Trial to Evaluate the Safety and Efficacy of BP-2301 in Patients with Recurrent or Advanced Osteosarcoma, Soft tissue Sarcoma and Gynecological Cancer.	I	Open	Oncology	Oncology: Cervical; Oncology: Endometrial; Oncology: Fallopian Tube; Oncology: Osteosarcoma; Oncology: Ovarian; Oncology: Primary Peritoneal; Oncology: Soft Tissue Sarcoma; Oncology: Vaginal; Oncology: Vulvar	HER2 positive; Line of therapy N/A; Stage III; Stage IV	Carcinoma, Endometrioid; Endometrial Neoplasms; Ewing Sarcoma; Fallopian Tube Neoplasms; Fibrosarcoma; Leiomyosarcoma; Liposarcoma; Osteosarcoma; Ovarian Cancer; Ovarian Neoplasms; Peritoneal Neoplasms; Rhabdomyosarcoma; Sarcoma; Soft Tissue Neoplasms; Soft Tissue Sarcoma; Synovial Sarcoma; Uterine Cervical Neoplasms; Vaginal Neoplasms; Vulvar Neoplasms	Trialtrove	(Other Hospital/Academic/Medical Center)	Sponsor	Academic					BP-2301	T cell stimulant; Immuno-oncology therapy	erb-b2 receptor tyrosine kinase 2	Anticancer, immunological	Biological > Cellular; Biological > Cellular > Cell origin > Autologous; Biological > Cellular > Cell technology type > Chimaeric antigen receptor > CAR-T cell; Biological > Cellular > Cell type > Blood cell > Leukocyte > Lymphocyte > T cell; Biological > Gene therapy; Biological > Nucleic acid > Nucleic acid, vector type > Non-viral vector > Transposon/integrase						ERBB2	Diagnostic; Predictive; Predisposing; Prognostic	To evaluate the safety and efficacy of BP2301 in patients with recurrent or advanced osteosarcoma, soft tissue sarcoma and gynecological cancer. To evaluate the safety and efficacy of BP2301 in HER2-expressing sarcoma and gynecologic malignancies.	Safety and Tolerability	Safety/Toxicity > Safety/Tolerability					2022-05-01	Actual
429989	ChiCTR2200058759 TrialTroveID-429989	A Single-Arm, Open-Label, Multi-Center Clinical Study Of Anlotinib Combined With Gemcitabine And Docetaxel In The Treatment Of Recurrent / Metastatic Primary Bone Malignancies	II	Open	Oncology	Oncology: Osteosarcoma; Oncology: Soft Tissue Sarcoma	Metastatic; Second line; Stage IV	Ewing Sarcoma; Fibrosarcoma; Leiomyosarcoma; Liposarcoma; Osteosarcoma; Rhabdomyosarcoma; Sarcoma; Soft Tissue Neoplasms; Soft Tissue Sarcoma; Synovial Sarcoma	Trialtrove	(Other Hospital/Academic/Medical Center) Sino Biopharmaceutical/Chia Tai Tianqing Pharmaceutical Group Co.	Sponsor Sponsor	Academic Industry, all other pharma	China		Beijing	100026	catequentinib	Vascular endothelial growth factor receptor 2 antagonist; Vascular endothelial growth factor receptor 3 antagonist; FGF receptor 1 tyrosine kinase inhibitor; FGF receptor 2 tyrosine kinase inhibitor; FGF receptor 3 tyrosine kinase inhibitor; FGF receptor 4 tyrosine kinase inhibitor; VEGFR-2 tyrosine kinase inhibitor; VEGFR-3 tyrosine kinase inhibitor	fibroblast growth factor receptor 1; fibroblast growth factor receptor 2; fibroblast growth factor receptor 3; fibroblast growth factor receptor 4; fms related tyrosine kinase 4; kinase insert domain receptor	Anticancer, immunological; Respiratory	Small molecule > Synthetic small molecule	docetaxel gemcitabine hydrochloride	Tubulin inhibitor; Taxane; Tubulin polymerization inhibitor DNA synthesis inhibitor; Thymidylate synthase inhibitor; DNA repair enzyme inhibitor; Cell cycle inhibitor	tubulin beta class I checkpoint kinase 1	Anticancer, other Antiviral, other; Anticancer, antimetabolite	Small molecule; Small molecule > Semisynthetic small molecule Small molecule; Small molecule > Synthetic small molecule; Unidentified	GPT	Predisposing; Prognostic	To evaluate the safety and efficacy of anlotinib combined with gemcitabine and docetaxel in the treatment of patients with recurrent and metastatic primary bone malignancies	Progression-free survival	Efficacy > Survival	Primary Outcomes: Progression-free survival	Clinical benefit rate Overall response rate Overall survival Safety and Tolerability	Efficacy > Clinical Response/Remission Efficacy > Clinical Response/Remission Efficacy > Survival Safety/Toxicity > Safety/Tolerability	Secondary outcomes: Disease control rate Safety Objective Response Rate Overall survival (OS)	2022-04-01	Anticipated	20.01	Anticipated	2023-12-01	Anticipated	18	Anticipated	2025-06-01	Anticipated
428972	ENLIGHTen-01 NCI-2019-01489 NCT05312411 TrialTroveID-428972	A Phase I Feasibility And Safety Study of Fluorescein-Specific (FITC-Ew) CAR T Cells In Combination With Parenterally Administered Folate-Fluorescein (UB-TT170) For Osteogenic Sarcoma	I	Completed	Oncology	Oncology: Osteosarcoma	(N/A); Second line	Ewing Sarcoma; Osteosarcoma; Sarcoma	Trialtrove	Seattle Children's Hospital Umoja BioPharma	Sponsor Collaborator	Academic Industry, all other pharma	United States	WA	Seattle	98101	SCRI-E2CAR_EGFRtv1 + UB-TT170	T cell stimulant; Immuno-oncology therapy	Unspecified	Anticancer, immunological	Biological > Cellular > Cell origin > Autologous; Biological > Cellular > Cell technology type > Chimaeric antigen receptor > CAR-T cell; Biological > Cellular > Cell type > Blood cell > Leukocyte > Lymphocyte > T cell; Biological > Gene therapy; Biological > Nucleic acid > Nucleic acid, vector type; Small molecule						CD4; CD8A	Diagnostic; Predictive; Predisposing; Prognostic	To study safety of Fluorescein-Specific (FITC-Ew) CAR T cells in combination with parenterally administered Folate-Fluorescein (UB-TT170) for osteogenic sarcoma. To examine the safety and feasibility of administering autologous, peripheral blood-derived T cells that have been genetically modified to express a 2nd generation FL-specific CAR in combination with intra-subject dose escalation of UB-T…	Adverse Events Safety and Tolerability	Safety/Toxicity > Adverse Drug Reactions Safety/Toxicity > Safety/Tolerability	Primary Outcome Measures : Adverse events associated with ex-vivo expanded autologous T cells genetically modified to express an antiFL(FITC-E2) CAR administered with UB-TT170 will be assessed [ Time Frame: 30 days ] The type, frequency, severity, and duration of adverse events will be summarized The primary endpoint is safety (adverse events tracking). The primary objective is to identify a reco…			Secondary Outcome Measures : Ability to manufacture antiFL(FITC-E2) CAR cells [ Time Frame: 28 Days ] The number of successfully manufactured antiFL(FITC-E2) CAR products will be assessed Evaluate the pharmacokinetics of UB-TT170 in combination with the anti-FL(FITC-E2) CAR T cells [ Time Frame: 25 days ] Pharmacokinetics of UB-TT170 in combination with the anti-FL(FITC-E2) CAR T cells Secondary …	2022-05-20	Actual	29.65	Actual	2024-11-07	Actual	4.11	Actual	2025-03-12	Actual	2040-05-01	Anticipated
428696	CNH-0012021 NCT05302921 TrialTroveID-428696	Phase II Study Investigating the Efficacy of Neoadjuvant Dual Checkpoint Inhibition and Cryoablation Therapy in Children, Adolescents, and Young Adults With Relapsed/Refractory Solid Tumors	II	Completed	Oncology	Oncology: Liver; Oncology: Melanoma; Oncology: Neuroblastoma; Oncology: Osteosarcoma; Oncology: Renal; Oncology: Soft Tissue Sarcoma; Oncology: Unspecified Solid Tumor	(N/A); Neoadjuvant; Pediatric or Adolescent; Second line	Carcinoma, Hepatocellular; Carcinoma, Renal Cell; Ewing Sarcoma; Fibrosarcoma; Hepatoblastoma; Kidney Neoplasms; Leiomyosarcoma; Liposarcoma; Liver Cancer; Liver Neoplasms; Melanoma; Neoplasms; Neoplasms, Unknown Primary; Neuroblastoma; Osteosarcoma; Renal Cancer; Rhabdomyosarcoma; Sarcoma; Sarcoma, Ewing; Soft Tissue Neoplasms; Soft Tissue Sarcoma; Synovial Sarcoma; Wilms Tumor	Trialtrove	(Other Hospital/Academic/Medical Center) Bristol-Myers Squibb	Sponsor Collaborator	Academic Industry, Top 20 Pharma	United States	NJ	Princeton	NJ 08543	nivolumab ipilimumab	PD-1 antagonist; Immuno-oncology therapy; Immune checkpoint inhibitor CTLA4 antagonist; Immuno-oncology therapy; Immune checkpoint inhibitor	programmed cell death 1 cytotoxic T-lymphocyte associated protein 4	Immunomodulator, anti-infective; Anticancer, immunological Antiviral, anti-HIV; Anticancer, immunological	Biological > Protein > Antibody > Human monoclonal antibody Biological > Protein > Antibody > Human monoclonal antibody; Biological > Protein > Antibody > Monoclonal antibody, other	cryotherapy	Not applicable		Miscellaneous	Small molecule > Synthetic small molecule			To evaluate combination of cryoablation therapy and dual checkpoint inhibition with nivolumab (anti-PD-1) and ipilimumab (anti-CTLA-4) given at the recommended phase 2 dose (RP2D) in pediatric and young adult patients with relapsed or refractory solid tumors.	Common Terminology Criteria for Adverse Events Response evaluation criteria in solid tumors Treatment Emergent Adverse Events	Safety/Toxicity > Adverse Drug Reactions Efficacy > Clinical Response/Remission Safety/Toxicity > Adverse Drug Reactions	Primary Outcome Measures : Disease response measured with consistent imaging utilizing the Response Evaluation Criteria in Solid Tumors (RECIST) v 1.1 [ Time Frame: 12 months ] Patients will undergo consistent imaging prior to every odd cycle of therapy and utilize the Response Evaluation Criteria in Solid Tumors (RECIST) v 1.1. Incidence and severity of study treatment-related adverse events mea…	C reactive protein Patient-Reported Outcomes Measurement Information System Response evaluation criteria in solid tumors	Efficacy > Inflammatory Assessment Efficacy > Health-Related Quality Of Life (Patient Reported Outcomes) (Efficacy) Efficacy > Clinical Response/Remission	Secondary Outcome Measures : Disease response in rare tumors (non-statistical cohort) measured with consistent imaging utilizing the Response Evaluation Criteria in Solid Tumors (RECIST v 1.1) [ Time Frame: 12 months ] Patients in the non-statistical cohort will under consistent imaging prior to every odd cycle measured by Response Evaluation Criteria in Solid Tumors (RECIST) v. 1.1. Biomarkers o…	2022-02-18	Actual	18.54	Actual	2023-09-05	Actual	6.21	Actual	2024-03-12	Actual	2025-07-01	Anticipated
427282	NCT05277480 OAIE OAIE/PKUPH-sarcoma 11 OAIE/PKUPH-sarcoma11 PKUPH-sarcoma 11 TrialTroveID-427282	Apatinib in Combination With Ifosfamide and Etoposide (IE) for Relapsed or Refractory Osteosarcoma Progressed Upon First-line Chemotherapy (AIEO): a Prospective, Multiple-centre, Two-arm, Phase II Trial	II	Completed	Oncology	Oncology: Osteosarcoma	(N/A); Second line	Ewing Sarcoma; Osteosarcoma	Trialtrove	(Other Hospital/Academic/Medical Center) Jiangsu Hengrui Pharmaceuticals Co. {Jiangsu Hengrui Medicine Co.}	Sponsor Collaborator	Academic Industry, all other pharma	China		Lianyungang	222047	apatinib	Vascular endothelial growth factor receptor 2 antagonist; RET tyrosine kinase inhibitor; VEGFR-2 tyrosine kinase inhibitor; Angiogenesis inhibitor	kinase insert domain receptor; ret proto-oncogene	Anticancer, other	Small molecule; Small molecule > Synthetic small molecule	etoposide ifosfamide	DNA inhibitor; DNA topoisomerase II inhibitor; DNA repair enzyme inhibitor; Cell cycle inhibitor DNA inhibitor; DNA synthesis inhibitor	DNA topoisomerase II alpha Not applicable	Anticancer, other Anticancer, alkylating	Small molecule > Semisynthetic small molecule Small molecule; Small molecule > Synthetic small molecule			To investigate the effect of apatinib in combination with Ifosfamide and etoposide (IE) in relapsed or refractory osteosarcoma. To assess whether the combination of Apa+IE is superior to IE alone in children, adolescents and young adults with relapsed/refractory osteosarcoma. To further compare apatinib plus IE versus IE alone in patients with advanced osteosarcomas post first-line chemotherapy f…	Progression-free survival Response evaluation criteria in solid tumors	Efficacy > Survival Efficacy > Clinical Response/Remission	Primary Outcome Measures: Progression free survival [ Time Frame: 2 years ] from the start of target treatment until disease progression or death, whichever came first. The primary objective: to compare median Progression Free Survival (mPFS) between arms (RECIST 1.1, investigator assessed). The primary endpoint was progression-free survival (PFS) per Response Evaluation Criteria in Solid Tumors …	Overall response rate Overall survival Quality of Life Safety and Tolerability	Efficacy > Clinical Response/Remission Efficacy > Survival HEOR > Health-Related Quality Of Life Safety/Toxicity > Safety/Tolerability	Secondary Outcome Measures: Overall survival [ Time Frame: 3 years ] from the date of treatment initiation to death from any cause. Secondary endpoints include Objective Response Rate (ORR); Overall Survival(OS); safety; quality of life.	2022-03-01	Actual	15.98	Actual	2023-06-30	Actual	0	Actual	2023-06-30	Actual	2023-11-26	Actual	2024-05-23	Actual
426971	BR20210414003 NCT05271279 TrialTroveID-426971	A Single-Arm, Open-Label, Investigator-Initiated Clinical Trial to Evaluate the Safety, Tolerability and Efficacy of Oncolytic Virus Injection (OVV-01) in Combination With IBR900 Cell Injection in Patients With Advanced Malignant Tumors	I	Terminated	Oncology	Oncology: Breast; Oncology: Cervical; Oncology: Colorectal; Oncology: Gastric; Oncology: Head/Neck; Oncology: Liver; Oncology: Lung, Non-Small Cell; Oncology: Lung, Small Cell; Oncology: Lymphoma, Hodgkin's; Oncology: Lymphoma, Non-Hodgkin's; Oncology: Melanoma; Oncology: Neuroendocrine; Oncology: Osteosarcoma; Oncology: Unspecified Solid Tumor	(N/A); Aggressive; Classical; Fourth line or greater; Indolent; Nasopharyngeal; Nodular lymphocyte-predominant; Pulmonary; Squamous Cell; Stage III; Stage IV	Breast Neoplasms; Carcinoma, Hepatocellular; Carcinoma, Non-Small-Cell Lung; Carcinoma, Small Cell; Colorectal Neoplasms; Ewing Sarcoma; Head and Neck Neoplasms; Hodgkin Disease; Hodgkin Lymphoma; Liver Cancer; Liver Neoplasms; Lymphoma, Large-Cell, Anaplastic; Lymphoma, Non-Hodgkin; Melanoma; Nasopharyngeal Neoplasms; Neoplasms; Neoplasms, Unknown Primary; Neuroendocrine Tumors; Osteosarcoma; Sm…	Trialtrove	(Other Hospital/Academic/Medical Center)	Sponsor	Academic					OVV-01	Immunostimulant; Immuno-oncology therapy	Not applicable	Anticancer, immunological; Anticancer, vaccine	Biological > Nucleic acid; Biological > Vaccine > Anticancer, vaccine; Biological > Virus particles > Lytic virus	IBR-900	Natural killer T cell stimulant; Immuno-oncology therapy	Not applicable	Anticancer, immunological; Immunosuppressant	Biological > Cellular > Cell origin > Allogeneic; Biological > Cellular > Cell technology type > Chimaeric antigen receptor > CAR-NK cell; Biological > Cellular > Cell technology type > T cell receptor > TCR-NK cell; Biological > Cellular > Cell type > Natural killer cell; Biological > Gene therapy	GPT	Predisposing; Prognostic	To evaluate the safety and efficacy of oncolytic virus injection (OVV-01) in combination with trained immunity NK (tiNK) cell injection (IBR900) for patients with advanced malignant tumors.	Adverse Events Common Terminology Criteria for Adverse Events Dose-limiting toxicities Safety and Tolerability	Safety/Toxicity > Adverse Drug Reactions Safety/Toxicity > Adverse Drug Reactions Safety/Toxicity > Safety/Tolerability Safety/Toxicity > Safety/Tolerability	Primary Outcome Measures: Dose limiting toxicity (DLT) [ Time Frame: 7 weeks after initial administration ] To evaluate the safety and tolerability of OVV-01 injection and IBR900 cell injection Adverse events (AEs) [ Time Frame: 24 weeks after initial administration ] The incidence and severity of AEs assessed according to Common Terminology Criteria for Adverse Events (CTCAE) v5.0, and the corre…	Clinical benefit rate Duration of overall response Immunogenicity Neutralizing antibody response Overall response rate - duration Overall response rate Overall survival Plasma concentration Progression-free survival	Efficacy > Clinical Response/Remission Efficacy > Clinical Response/Duration Safety/Toxicity > Adverse Drug Reactions Efficacy > Immunological Response Efficacy > Clinical Response/Remission Efficacy > Clinical Response/Remission Efficacy > Survival Pharmacokinetics/Pharmacodynamics > PK/PD Efficacy > Survival	Secondary Outcome Measures: Objective response rate (ORR) [ Time Frame: Up to 1 year after administration ] To evaluate the effectivity of OVV-01 injection and IBR900 cell injection Progression-free survival (PFS) [ Time Frame: Up to 1 year after administration ] To evaluate the effectivity of OVV-01 injection and IBR900 cell injection Overall survival (OS) [ Time Frame: Up to 1 year after admini…	2021-12-24	Actual	8.15	Actual	2022-08-29	Actual	0	Actual	2022-08-29	Actual	2022-08-29	Actual
426694	AIEOP-ISG OsM+ AIEOP-ISGOsM+ EUCT number: 2024-518167-35-01 EudraCT Number: 2021-002366-41 TrialTroveID-426694	Phase II, multicenter, randomized, open-label study with MAP +/- denosumab regimen for the treatment of patients with metastatic osteosarcoma	II	Temporarily Closed	Oncology	Oncology: Osteosarcoma	(N/A); High-grade; Line of therapy N/A; Metastatic	Ewing Sarcoma; Osteosarcoma	Trialtrove	(Other Cooperative Group)	Sponsor	Cooperative Group					denosumab	RANKL antagonist; Osteoclast inhibitor; Bone resorption inhibitor	TNF superfamily member 11	Anticancer, immunological; Antiarthritic, immunological; Musculoskeletal; Osteoporosis treatment	Biological > Protein > Antibody > Human monoclonal antibody; Biological > Protein > Antibody > Monoclonal antibody, other	cisplatin doxorubicin methotrexate	DNA inhibitor; DNA synthesis inhibitor DNA synthesis inhibitor; DNA topoisomerase II inhibitor; RNA synthesis inhibitor Immunosuppressant; Dihydrofolate reductase inhibitor; Thymidylate synthase inhibitor	Not applicable dihydrofolate reductase; thymidylate synthetase	Anticancer, alkylating Anticancer, antibiotic Anticancer, antimetabolite; Antipsoriasis; Antiarthritic, immunological	Small molecule > Synthetic small molecule Small molecule > Synthetic small molecule Small molecule > Synthetic small molecule			To evaluate the effectiveness of denosumab in combination with standard chemotherapy in patients with metastatic OS. To Evaluation of the effectiveness of denosumab in combination with standard chemotherapy in patients with metastatic OS	Complete response Event-free survival Recurrence	Efficacy > Clinical Response/Remission Efficacy > Survival Efficacy > Clinical Response/Remission	5-year Event Free Survival - EFS Timepoint(s) of evaluation of this end point: 5 years Primary end points Number Primary end points (English) 1 The primary end-point is 5-year Event Free Survival (EFS), meaning systemic recurrence in patients with No Evidence of Disease or progression in patients who have not been operated and therefore have Evidence of Disease.	Infiltrate thickness Overall survival Safety and Tolerability	Efficacy > Clinical Response Efficacy > Survival Safety/Toxicity > Safety/Tolerability	Secondary objectives: Overall Survival: OS Safety and toxicity of combination treatment Evaluation of RANK/RANKL expression, of tumor inflammatory infiltrate, both in the primitive tumor and in the metastatic sites reallocated, at diagnosis and after therapy, correlated with the treatment and response to the treatment received Secondary objective Number Secondary objective (English) 1 Overall Sur…	2023-04-06	Actual	23.24	Actual	2025-03-13	Actual	74.75	Anticipated	2031-06-04	Anticipated
426388	CTR20220390 NCT05262101 TQB2858-Ib-02 TrialTroveID-426388	Single-arm, Open-label, Multicenter Phase Ib Clinical Trial of TQB2858 Injection in the Treatment of Advanced High-grade Sarcoma	II	Terminated	Oncology	Oncology: Metastatic Cancer; Oncology: Osteosarcoma; Oncology: Soft Tissue Sarcoma	Bone mets; First line; High-grade; Liver mets; Metastatic; Other mets; PD-1 Refractory; PD-L1 Refractory; Second line; Third line; Unresectable	Ewing Sarcoma; Fibrosarcoma; Leiomyosarcoma; Liposarcoma; Liver Neoplasms; Neoplasm Metastasis; Osteosarcoma; Rhabdomyosarcoma; Sarcoma; Soft Tissue Neoplasms; Soft Tissue Sarcoma; Synovial Sarcoma	Trialtrove	Sino Biopharmaceutical/Chia Tai Tianqing Pharmaceutical Group Co./Nanjing Shunxin Pharmaceutical Co.	Sponsor	Industry, all other pharma	China		Beijing	100026	TQ-B2858	Transforming growth factor beta antagonist; PD-L1 antagonist; PD-L2 antagonist; Immuno-oncology therapy; Immune checkpoint inhibitor	CD274 molecule; transforming growth factor beta receptor 2	Anticancer, immunological	Biological > Protein > Recombinant protein > Fusion protein						ASPSCR1	Diagnostic; Prognostic	To evaluate TQB2858 injection in the treatment of advanced high-grade sarcoma. To evaluate the preliminary efficacy and safety of TQB2858 injection in patients with advanced high-grade sarcoma, and To explore the relevant biomarkers of TQB2858 injection. To evaluate the preliminary efficacy of TQB2858 injection in patients with advanced high-grade sarcoma To evaluate the safety of TQB2858 injecti…	Complete response Immune-related response evaluation criteria in solid tumors Overall response rate Partial response Response evaluation criteria in solid tumors	Efficacy > Clinical Response/Remission Efficacy > Clinical Response/Remission Efficacy > Clinical Response/Remission Efficacy > Clinical Response/Remission Efficacy > Clinical Response/Remission	Primary Outcome Measures : Overall response rate (ORR) [ Time Frame: up to 48 weeks ] Objective response rate refers to the percentage of complete response (CR) or partial response (PR) subjects determined by the investigator based on Response Evaluation Criteria in Solid Tumors (RECIST) 1.1 or modified RECIST1.1 for immune based therapeutics (iRECIST) (CR and PR under iRECIST criteria can occur …	Adverse Events Clinical benefit rate Duration of overall response Immune-related response evaluation criteria in solid tumors Overall response rate - duration Overall response rate Overall survival Progression-free survival Response evaluation criteria in solid tumors Serious Adverse Event Stable Disease Treatment Emergent Adverse Events	Safety/Toxicity > Adverse Drug Reactions Efficacy > Clinical Response/Remission Efficacy > Clinical Response/Duration Efficacy > Clinical Response/Remission Efficacy > Clinical Response/Remission Efficacy > Clinical Response/Remission Efficacy > Survival Efficacy > Survival Efficacy > Clinical Response/Remission Safety/Toxicity > Serious Adverse Events Efficacy > Clinical Response/Remission Safet…	Secondary Outcome Measures : Disease control rate (DCR) [ Time Frame: up to 48 weeks ] Disease control rate refers to the percentage of subjects with CR, PR, or stable disease (SD) of 6 weeks or more as determined by RECIST 1.1 or iRECIST (CR, PR, SD under iRECIST criteria can occur after imaging disease progression). Overall survival (OS) [ Time Frame: Baseline up to die ] Overall survival defin…	2021-12-01	Actual							2023-06-28	Actual	2023-11-30	Actual
425038	ATTACK NCT05238792 TrialTroveID-425038	Phase I Research Study Utilizing Allogeneic Multi Tumor-Associated Antigen-Specific T Lymphocytes to Advance the Care of Patients with High-Risk Solid Tumors	I	Open	Oncology	Oncology: Neuroblastoma; Oncology: Osteosarcoma; Oncology: Soft Tissue Sarcoma; Oncology: Unspecified Solid Tumor	(N/A); High-grade; Maintenance/Consolidation; Second line	Ewing Sarcoma; Fibrosarcoma; Leiomyosarcoma; Liposarcoma; Neoplasms; Neoplasms, Unknown Primary; Neuroblastoma; Osteosarcoma; Rhabdomyosarcoma; Sarcoma; Soft Tissue Neoplasms; Soft Tissue Sarcoma; Synovial Sarcoma	Trialtrove	(Other Hospital/Academic/Medical Center)	Sponsor	Academic					TAA-specific cytotoxic T lymphocytes	Immunostimulant		Anticancer, immunological; Immunostimulant, other									To evaluate the safety of partially human leukocyte antigen (HLA)-matched multi tumor-associated antigen-specific T cell (TAA-T) therapy for patients with high-risk solid tumors due to the presence of refractory, relapsed and/or minimal residual detectable disease following conventional therapy	Adverse Events	Safety/Toxicity > Adverse Drug Reactions	Primary Outcome Measures : The rate of toxicities after TAA-T infusion [ Time Frame: 45 days ] Incidence of grades 3 to 5 infusion-related adverse event occurring within 45 days of the first TAA-T infusion. Incidence of grades 4 to 5 non-hematologic adverse event related to TAA-T product occurring within 45 days of the first TAA-T infusion and that are not due to the patient's underlying malignan…			Secondary Outcome Measures : Anti-tumor activity based on tumor response [ Time Frame: 1 year ] Determine the number of patients who respond to TAA-T cells	2021-11-17	Actual							2025-10-31	Anticipated	2027-10-31	Anticipated
424426	EUCT number: 2024-518977-32-00 EudraCT Number: 2020-004780-71 NCT05328258 ProFertil PROFERTIL TrialTroveID-424426	A Phase III Randomized Double-Blinded Placebo-Controlled Study of Use of GnRHa during Chemotherapy for Fertility Protection of Young Women and Teenagers with Cancer - ProFertil	III	Open	Genitourinary; Oncology	Genitourinary: Infertility; Oncology: Breast; Oncology: Leukemia, Acute Lymphocytic; Oncology: Leukemia, Acute Myelogenous; Oncology: Lymphoma, Hodgkin's; Oncology: Lymphoma, Non-Hodgkin's; Oncology: Osteosarcoma; Oncology: Soft Tissue Sarcoma	(N/A); Aggressive; Classical; Indolent; Infertility, female; Line of therapy N/A; Nodular lymphocyte-predominant	Acute Myelocytic Leukemia; Breast Neoplasms; Ewing Sarcoma; Female Infertility; Fibrosarcoma; Hodgkin Disease; Hodgkin Lymphoma; Infertility; Leiomyosarcoma; Leukemia, Myeloid, Acute; Liposarcoma; Lymphoma, Large-Cell, Anaplastic; Lymphoma, Non-Hodgkin; Male Infertility; Osteosarcoma; Precursor Cell Lymphoblastic Leukemia-Lymphoma; Rhabdomyosarcoma; Sarcoma; Soft Tissue Neoplasms; Soft Tissue Sar…	Trialtrove	Karolinska Hospital and Institutet	Sponsor	Academic					triptorelin	Luteinizing hormone releasing hormone (LHRH) agonist	gonadotropin releasing hormone receptor	Anticancer, hormonal; Fertility enhancer; Menstruation disorders; Reproductive/gonadal, general; Releasing hormone	Biological > Peptide						AMH	Diagnostic; Predictive; Predisposing; Prognostic	To study safety and efficacy using a hormone drug during chemotherapy for fertility protection of young women and teenagers with cancer			Main objective of the trial To estimate the changes in ovarian reserve following chemotherapy for treatment of cancer with or without Gonadotropin-Releasing Hormone agonist (GnRHa) by determination of the Anti-Müllerian Hormone (AMH) at 12 months after end of gonadotoxic chemotherapy (EoT) in women with breast cancer. Primary end point(s) The difference in recovery of AMH levels at follow-up 12 m…	Body Mass Index Bone Mineral Density Disease-free survival EORTC Quality of Life Questionnaire Follicle Stimulating Hormone level Hospital Anxiety and Depression Scale Overall survival Pregnancy (contraceptive failure) Pregnancy Quality of Life	Efficacy > Patient Assessment Instruments (Efficacy) Efficacy > Clinical Response Efficacy > Survival Efficacy > Health-Related Quality Of Life (Patient Reported Outcomes) (Efficacy) Efficacy > Hormone Measurements HEOR > Health-Related Quality Of Life (Patient Reported Outcomes) (HEOR) Efficacy > Survival Efficacy > Clinical Failure (Efficacy) Efficacy > Clinical Response HEOR > Health-Related Q…	Secondary objectives of the trial Key secondary objective: To estimate the changes in ovarian reserve following chemotherapy for treatment of cancer with or without GnRHa by determination of the AMH at 12 months after EoT in women with acute leukemias, lymphomas and sarcomas Secondary objectives: To estimate the changes in ovarian reserve with or without GnRHa by determination of the antral folli…	2023-03-31	Anticipated	45.1	Anticipated	2027-01-01	Anticipated	12	Anticipated	2028-01-01	Anticipated	2032-01-31	Anticipated
423694	CASE1720 NCI-2023-00695 NCT05210374 TrialTroveID-423694	Disulfiram With Copper Gluconate and Liposomal Doxorubicin in Patients With Treatment-Refractory Sarcomas	I	Open	Oncology	Oncology: Osteosarcoma; Oncology: Soft Tissue Sarcoma	(N/A); Pediatric or Adolescent; Second line	Ewing Sarcoma; Fibrosarcoma; Leiomyosarcoma; Liposarcoma; Osteosarcoma; Rhabdomyosarcoma; Sarcoma; Soft Tissue Neoplasms; Soft Tissue Sarcoma; Synovial Sarcoma	Trialtrove	(Other Hospital/Academic/Medical Center)	Sponsor	Academic					copper gluconate disulfiram liposomal doxorubicin (IV)	Unidentified pharmacological activity Aldehyde dehydrogenase inhibitor DNA topoisomerase II inhibitor		Nutritional supplement; Anticancer, other Dependence treatment Anticancer, antibiotic	Small molecule > Synthetic small molecule Small molecule > Synthetic small molecule Small molecule > Synthetic small molecule								To test the safety of combining the disulfiram (DSF) and copper gluconate (Cu) to liposomal doxorubicin to treat patients with sarcomas that recurred or did not respond to initial treatment. Dose-limiting toxicities will be evaluated during cycle 1 while response will be assessed with RECIST criteria after every 2 cycles.	Adverse Events Common Terminology Criteria for Adverse Events Dose-limiting toxicities Safety and Tolerability	Safety/Toxicity > Adverse Drug Reactions Safety/Toxicity > Adverse Drug Reactions Safety/Toxicity > Safety/Tolerability Safety/Toxicity > Safety/Tolerability	Primary objectives: Measure the feasibility, safety and tolerability of DSF/Cu in combination with liposomal doxorubicin Primary Outcome Measures: Safety as measured by percent of participants experiencing grade 3+ with at least possible attribution to study drug using CTCAE 5.0 guidelines [ Time Frame: up to 30 days after last treatment ] Safety as measured by percent of participants experiencin…	Area under the curve score Cmax Complete response Event-free survival Overall survival Partial response Progressive disease rate Response evaluation criteria in solid tumors Stable Disease	Pharmacokinetics/Pharmacodynamics > PK/PD Pharmacokinetics/Pharmacodynamics > PK/PD Efficacy > Clinical Response/Remission Efficacy > Survival Efficacy > Survival Efficacy > Clinical Response/Remission Efficacy > Clinical Response/Progression Efficacy > Clinical Response/Remission Efficacy > Clinical Response/Remission	Secondary objectives: Measure tumor response, survival, and pharmacokinetics of the combination. Secondary Outcome Measures: Percent of participants with tumor response evaluated using RECIST v1.1 [ Time Frame: At 2 months ] Tumor response will be evaluated per RECIST v1.1 criteria - percent of participants with complete response, partial response, stable disease and progressive disease reported …	2023-03-09	Actual							2026-04-01	Anticipated	2026-12-31	Anticipated
423693	CHUBX 2020/31 EUCT number: 2024-513535-24-00 EudraCT Number: 2021-002804-11 NCT05210413 SPARTO TrialTroveID-423693	Spartalizumab and Low-dose Pazopanib in Refractory or Relapsed Solid Tumors of Pediatric and Young Adults	I/II	Open	Oncology	Oncology: Osteosarcoma; Oncology: Soft Tissue Sarcoma; Oncology: Unspecified Solid Tumor	Metastatic; MSI-H/dMMR; PD-1 Naive; PD-L1 Naive; PD-L1 Positive; Pediatric or Adolescent; Second line; Stage III; Stage IV	Ewing Sarcoma; Fibrosarcoma; Leiomyosarcoma; Liposarcoma; Neoplasms; Neoplasms, Unknown Primary; Osteosarcoma; Rhabdomyosarcoma; Sarcoma; Soft Tissue Neoplasms; Soft Tissue Sarcoma; Synovial Sarcoma	Trialtrove	(Other Academic Cancer Center) (Other Cooperative Group) (Other Hospital/Academic/Medical Center) Novartis	Sponsor Collaborator Collaborator Collaborator	Academic Cooperative Group Academic Industry, Top 20 Pharma	Switzerland		Basel	CH-4056	pazopanib spartalizumab	B-raf kinase inhibitor; C-kit inhibitor; FGF receptor 1 tyrosine kinase inhibitor; FGF receptor 3 tyrosine kinase inhibitor; Platelet-derived growth factor receptor kinase inhibitor; VEGFR tyrosine kinase inhibitor; VEGFR-1 tyrosine kinase inhibitor; VEGFR-2 tyrosine kinase inhibitor; VEGFR-3 tyrosine kinase inhibitor; Angiogenesis inhibitor PD-1 antagonist; Immuno-oncology therapy; Immune checkp…	B-Raf proto-oncogene, serine/threonine kinase; fibroblast growth factor receptor 1; fibroblast growth factor receptor 3; fms related tyrosine kinase 1; fms related tyrosine kinase 4; kinase insert domain receptor; KIT proto-oncogene, receptor tyrosine kinase; platelet derived growth factor receptor alpha; platelet derived growth factor receptor beta programmed cell death 1	Anticancer, other; Cardiovascular; Antipsoriasis Anticancer, immunological	Small molecule; Small molecule > Synthetic small molecule Biological > Protein > Antibody > Humanized monoclonal antibody; Biological > Protein > Antibody > Monoclonal antibody, other						CD274; FUS; GPT	Diagnostic; Predictive; Predisposing; Prognostic	To evaluate safety and efficacy combining spartalizumab and low-dose pazopanib in refractory or relapsed solid tumors of pediatric and young adults	Clinical benefit rate Complete response Dose-limiting toxicities Maximum tolerated dose Overall response rate Partial response Response evaluation criteria in solid tumors Response rate Stable Disease	Efficacy > Clinical Response/Remission Efficacy > Clinical Response/Remission Safety/Toxicity > Safety/Tolerability Safety/Toxicity > Safety/Tolerability Efficacy > Clinical Response/Remission Efficacy > Clinical Response/Remission Efficacy > Clinical Response/Remission Efficacy > Clinical Response/Remission Efficacy > Clinical Response/Remission	Primary Outcome Measures : The maximum tolerated dose (MTD) in the pediatric cohort [ Time Frame: 2 months after inclusion ( treatment initiation) ] The maximum tolerated dose (MTD) in the pediatric cohort will be defined as the dose closest to the target toxicity level of 25% of DLTs (Dose Limiting Toxicity) up to cycle 2 (8 weeks of treatment). All patients will be evaluable for toxicity from t…	Adverse Events Common Terminology Criteria for Adverse Events Dose-limiting toxicities Duration of overall response Nausea Neutropenia Overall response rate - duration Overall response rate Overall survival Progression-free survival Response evaluation criteria in solid tumors Response rate Safety and Tolerability Serious Adverse Event Treatment Emergent Adverse Events Vomiting	Safety/Toxicity > Adverse Drug Reactions Safety/Toxicity > Adverse Drug Reactions Safety/Toxicity > Safety/Tolerability Efficacy > Clinical Response/Duration Safety/Toxicity > Adverse Drug Reactions Safety/Toxicity > Adverse Drug Reactions Efficacy > Clinical Response/Remission Efficacy > Clinical Response/Remission Efficacy > Survival Efficacy > Survival Efficacy > Clinical Response/Remission Ef…	Secondary Outcome Measures: Dose-limiting toxicity (DLT) in the pediatric cohort [ Time Frame: 2 months after inclusion ( treatment initiation) ] A dose-limiting toxicity (DLT) is defined as a drug-related AE occurring in the first 8 weeks of study treatment. DLT will be defined as follows: nausea, vomiting, alopecia, fever > or = grade 3 lasting more than 72 hours fatigue > or = grade 3 lasting …	2022-05-17	Actual							2026-11-17	Anticipated	2027-11-17	Anticipated
422458	EUCT number: 2023-509496-16-00 EudraCT number: 2020-002366-13 IB2020-02 NCT05182164 PEMBROCABOSARC TrialTroveID-422458	Combination of Pembrolizumab and Cabozantinib in Patients With Advanced Sarcomas	II	Open	Oncology	Oncology: Osteosarcoma; Oncology: Soft Tissue Sarcoma	First line; Locally advanced; Metastatic; PD-1 Naive; PD-L1 Naive; Resectable; Second line; Third line	Ewing Sarcoma; Fibrosarcoma; Histiocytoma, Malignant Fibrous; Leiomyosarcoma; Liposarcoma; Osteosarcoma; Rhabdomyosarcoma; Sarcoma; Sarcoma, Ewing; Soft Tissue Neoplasms; Soft Tissue Sarcoma; Synovial Sarcoma	Trialtrove	Institut Bergonié Ipsen Merck & Co.	Sponsor Collaborator Collaborator	Academic Industry, all other pharma Industry, Top 20 Pharma	France United States	NJ	Paris Rahway	92100 07065	cabozantinib pembrolizumab	RET tyrosine kinase inhibitor; Axl receptor tyrosine kinase inhibitor; MET tyrosine kinase inhibitor; VEGFR-2 tyrosine kinase inhibitor PD-1 antagonist; Immuno-oncology therapy; Immune checkpoint inhibitor	AXL receptor tyrosine kinase; fms related tyrosine kinase 3; kinase insert domain receptor; KIT proto-oncogene, receptor tyrosine kinase; MET proto-oncogene, receptor tyrosine kinase; ret proto-oncogene; TEK receptor tyrosine kinase programmed cell death 1	Anticancer, other Anticancer, immunological	Small molecule; Small molecule > Synthetic small molecule Biological > Protein > Antibody > Humanized monoclonal antibody						albumin; CD274; CD4; CD68; CD8A; CYP3A4; EPO; FOXP3; GPT; HGF; IDO1; IL2; PECAM1; TNFRSF9; VEGFA	Diagnostic; Predictive; Predisposing; Prognostic	To independently assess the effects of the association of pembrolizumab and cabozantinib in advanced sarcomas To investigate pembrolizumab combined with cabozantinib in patients with advanced selected sarcomas: undifferentiated pleomorphic sarcoma (stratum 1), osteosarcoma (stratum 2), Ewing sarcoma (stratum 3). Main objective of the trial Assessment of the efficacy of Pembrolizumab and Cabozanti…	Complete response Overall response rate Partial response Progression-free survival Response evaluation criteria in solid tumors Stable Disease	Efficacy > Clinical Response/Remission Efficacy > Clinical Response/Remission Efficacy > Clinical Response/Remission Efficacy > Survival Efficacy > Clinical Response/Remission Efficacy > Clinical Response/Remission	Primary Outcome Measures : Assessment of the efficacy of pembrolizumab and cabozantinib (independently for each stratum) [ Time Frame: 6 months ] Efficacy will be assessed in terms of non-progression rate at 6 months and is defined as the proportion of patients with complete response (CR), or partial response (PR), or stable disease (SD) at 6 months from the start of the treatment, based on RECIS…	Adverse Events Common Terminology Criteria for Adverse Events Complete response Immune-related response evaluation criteria in solid tumors Overall response rate Overall survival Partial response Progression-free survival Response evaluation criteria in solid tumors Safety and Tolerability Stable Disease	Safety/Toxicity > Adverse Drug Reactions Safety/Toxicity > Adverse Drug Reactions Efficacy > Clinical Response/Remission Efficacy > Clinical Response/Remission Efficacy > Clinical Response/Remission Efficacy > Survival Efficacy > Clinical Response/Remission Efficacy > Survival Efficacy > Clinical Response/Remission Safety/Toxicity > Safety/Tolerability Efficacy > Clinical Response/Remission	Secondary Outcome Measures : Best overall response, independently for each stratum [ Time Frame: Throughout the treatment period, an expected average of 6 months ] Best overall response is defined as the best response across all time points (RECIST 1.1). The best overall response is determined once all the data for the patient is known (RECIST 1.1). 1-year progression-free survival, independently…	2022-04-25	Actual	18.11	Anticipated	2023-10-28	Anticipated	6	Anticipated	2024-04-28	Anticipated	2025-10-31	Anticipated
421888	ChiCTR2100055071 SINANLOSARC TrialTroveID-421888	A Single-Arm Phase II Exploratory Clinical Study of Sintilimab Combined with Anlotinib in the Second-line Application of Unresectable or Metastatic Soft Tissue Sarcoma and Osteosarcoma	II	Completed	Oncology	Oncology: Osteosarcoma; Oncology: Soft Tissue Sarcoma	Metastatic; PD-1 Naive; PD-L1 Naive; Second line; Unresectable	Ewing Sarcoma; Fibrosarcoma; Leiomyosarcoma; Liposarcoma; Osteosarcoma; Rhabdomyosarcoma; Sarcoma; Soft Tissue Neoplasms; Soft Tissue Sarcoma; Synovial Sarcoma	Trialtrove	(Other Hospital/Academic/Medical Center) Innovent Biologics (Suzhou) Co. Sino Biopharmaceutical/Chia Tai Tianqing Pharmaceutical Group Co.	Sponsor Sponsor Sponsor	Academic Industry, all other pharma Industry, all other pharma	China China		Beijing	215123 100026	catequentinib sintilimab	Vascular endothelial growth factor receptor 2 antagonist; Vascular endothelial growth factor receptor 3 antagonist; FGF receptor 1 tyrosine kinase inhibitor; FGF receptor 2 tyrosine kinase inhibitor; FGF receptor 3 tyrosine kinase inhibitor; FGF receptor 4 tyrosine kinase inhibitor; VEGFR-2 tyrosine kinase inhibitor; VEGFR-3 tyrosine kinase inhibitor PD-1 antagonist; Immuno-oncology therapy; Immu…	fibroblast growth factor receptor 1; fibroblast growth factor receptor 2; fibroblast growth factor receptor 3; fibroblast growth factor receptor 4; fms related tyrosine kinase 4; kinase insert domain receptor programmed cell death 1	Anticancer, immunological; Respiratory Anticancer, immunological	Small molecule > Synthetic small molecule Biological > Protein > Antibody > Humanized monoclonal antibody						ASPSCR1; FUS	Diagnostic; Predictive; Predisposing; Prognostic	To explore the efficacy and safety of Sintilimab combined with Anlotinib in the second-line application of unresectable or metastatic soft tissue sarcoma and osteosarcoma. To investigate the efficacy and safety of sintilimab plus anlotinib for advanced sarcomas and to explore the predictive role of TLSs in this clinical setting. The predictive value of tertiary lymphoid structure (TLS) was explor…	Overall response rate	Efficacy > Clinical Response/Remission	Primary Outcome Objective Response Rate The primary endpoint was objective response rate (ORR).	Adverse Events Clinical benefit rate Overall survival Progression-free survival Quality of Life	Safety/Toxicity > Adverse Drug Reactions Efficacy > Clinical Response/Remission Efficacy > Survival Efficacy > Survival HEOR > Health-Related Quality Of Life	Secondary Outcomes Overall survival Progression-free survival Adverse reactions Quality of life score The secondary endpoints included progression-free survival (PFS), overall survival (OS), disease control rate (DCR), adverse events (AEs), and the predictive value of TLSs. Secondary endpoints included progression-free survival (PFS), overall survival (OS), disease control rate (DCR), and adverse…	2021-12-01	Actual	26.04	Actual	2024-02-01	Actual							2024-09-09	Actual
420575	CTR20213001 NCT05154630 TQB2858-I-05 TrialTroveID-420575	Phase I Clinical Trial Evaluating the Tolerability and Pharmacokinetics of TQB2858 Injection in Subjects With Advanced Malignancies	I	Terminated	Oncology	Oncology: Osteosarcoma; Oncology: Soft Tissue Sarcoma; Oncology: Unspecified Hematological Cancer; Oncology: Unspecified Solid Tumor	Metastatic; Second line; Stage III; Stage IV; Third line; Unresectable	Ewing Sarcoma; Fibrosarcoma; Hematologic Neoplasms; Leiomyosarcoma; Liposarcoma; Neoplasms, Unknown Primary; Osteosarcoma; Rhabdomyosarcoma; Sarcoma; Soft Tissue Neoplasms; Soft Tissue Sarcoma; Synovial Sarcoma	Trialtrove	Sino Biopharmaceutical/Chia Tai Tianqing Pharmaceutical Group Co./Nanjing Shunxin Pharmaceutical Co.	Sponsor	Industry, all other pharma	China		Beijing	100026	TQ-B2858	Transforming growth factor beta antagonist; PD-L1 antagonist; PD-L2 antagonist; Immuno-oncology therapy; Immune checkpoint inhibitor	CD274 molecule; transforming growth factor beta receptor 2	Anticancer, immunological	Biological > Protein > Recombinant protein > Fusion protein						ASPSCR1	Diagnostic; Prognostic	To evaluate the tolerability and pharmacokinetics of TQB2858 injection in subjects with advanced malignant tumors To evaluate receptor occupancy, immunogenicity and safety of TQB2858 injection in patients with advanced malignant tumors; The preliminary efficacy of TQB2858 injection in patients with alveolar soft tissue sarcoma To evaluate the safety of TQB2858 injection in patients with alveolar …	Complete response Dose-limiting toxicities Immune-related response evaluation criteria in solid tumors Maximum tolerated dose Overall response rate Partial response Response evaluation criteria in solid tumors Safety and Tolerability	Efficacy > Clinical Response/Remission Safety/Toxicity > Safety/Tolerability Efficacy > Clinical Response/Remission Safety/Toxicity > Safety/Tolerability Efficacy > Clinical Response/Remission Efficacy > Clinical Response/Remission Efficacy > Clinical Response/Remission Safety/Toxicity > Safety/Tolerability	Primary endpoint: index: Dose climbing stage: determine the maximum tolerated dose (MTD), dose-limiting toxicity (DLT) and phase II clinical recommended dose (RP2D) Evaluation time: "From the enrollment of the subjects to the end of the follow-up" Endpoint Selection: Safety index index: Cohort Expansion-Phase One: The investigator's ORR based on the objective response rate assessed by RECIST 1.1;…	Adverse Events Area under the curve score Clinical benefit rate Cmax Cmin Duration of overall response Elimination half-life Immune-related response evaluation criteria in solid tumors Immunogenicity (other timeframe) Immunogenicity Neutralizing antibody response Occupancy Overall response rate - duration Overall response rate Overall survival Progression-free survival Response evaluation criteri…	Safety/Toxicity > Adverse Drug Reactions Pharmacokinetics/Pharmacodynamics > PK/PD Efficacy > Clinical Response/Remission Pharmacokinetics/Pharmacodynamics > PK/PD Pharmacokinetics/Pharmacodynamics > PK/PD Efficacy > Clinical Response/Duration Pharmacokinetics/Pharmacodynamics > PK/PD Efficacy > Clinical Response/Remission Efficacy > Immunological Response Safety/Toxicity > Adverse Drug Reactions…	Secondary endpoint indicators and evaluation time: Pharmacokinetic parameters after single and multiple administrations: Tmax, Cmax, t1/2, AUC0-t, Cmax, ss, AUCtau, ss, Cmin, ss, etc.; "Before the first dose to the end of follow-up" Effectiveness index + safety index Receptor occupancy (RO) of PD-L1 and plasma level of TGF-ß1 after single and multiple administrations "Before the first dose to the…	2022-01-14	Actual							2023-03-31	Actual	2023-06-30	Actual
419761	ChiCTR2100053870 TrialTroveID-419761	Exploratory Clinical Trial of a Novel 'R-ISV-RO' Technique in the Treatment of Advanced Solid Tumors	I	Completed	Oncology	Oncology: Bile Duct (Cholangiocarcinoma); Oncology: Colorectal; Oncology: Gastric; Oncology: GIST; Oncology: Head/Neck; Oncology: Liver; Oncology: Lung, Non-Small Cell; Oncology: Lung, Small Cell; Oncology: Lymphoma, Hodgkin's; Oncology: Lymphoma, Non-Hodgkin's; Oncology: Neuroendocrine; Oncology: Osteosarcoma; Oncology: Pancreas; Oncology: Soft Tissue Sarcoma; Oncology: Unspecified Solid Tumor	Aggressive; Classical; Indolent; Nodular lymphocyte-predominant; Pulmonary; Second line; Stage III; Stage IV	Bile Duct Neoplasms; Carcinoma, Hepatocellular; Carcinoma, Non-Small-Cell Lung; Carcinoma, Small Cell; Cholangiocarcinoma; Colorectal Neoplasms; Ewing Sarcoma; Fibrosarcoma; Gastrointestinal Stromal Tumors; Head and Neck Neoplasms; Hodgkin Disease; Hodgkin Lymphoma; Leiomyosarcoma; Liposarcoma; Liver Cancer; Liver Neoplasms; Lymphoma, Large-Cell, Anaplastic; Lymphoma, Non-Hodgkin; Neoplasms, Unkn…	Trialtrove	(Other Hospital/Academic/Medical Center) Shanghai Fosun Pharmaceutical (Group) Co./Shanghai Henlius Biotech (Shanghai Fosun Pharmaceutical and Henlius Biopharmaceuticals joint venture)	Sponsor Sponsor	Academic Industry, all other pharma	China		Shanghai	200233	undisclosed - vaccine adjuvant serplulimab	Immunostimulant PD-1 antagonist; Immuno-oncology therapy; Immune checkpoint inhibitor	programmed cell death 1	Immunostimulant, other Antiviral, other; Anticancer, immunological	Small molecule > Synthetic small molecule Biological > Protein > Antibody > Humanized monoclonal antibody	radiation therapy	Unidentified pharmacological activity		Miscellaneous	Small molecule > Synthetic small molecule	TLR7; TNFRSF4	Diagnostic; Predictive; Predisposing; Prognostic	To evaluate the efficacy and safety of "RO in situ vaccine" strategy (large fractionated radiotherapy / R + intratumoral injection of immune agents / in situ vaccination,ISV) combined with anti-PD-1 monoclonal antibody in the treatment of advanced solid tumors. To hypothese that intratumoral injection of “RO” (R837+αOX40) combined with SBRT will realize tumor control and reduce adverse reactions …	Overall response rate Safety and Tolerability	Efficacy > Clinical Response/Remission Safety/Toxicity > Safety/Tolerability	Primary purpose: objective efficacy and safety. Primary Outcome: Objective response rate (ORR) The primary endpoint was objective response rate (ORR) of target lesions. The primary endpoints of this study are safety and tolerability.	Clinical benefit rate Overall survival Progression-free survival Time to progression	Efficacy > Clinical Response/Remission Efficacy > Survival Efficacy > Survival Efficacy > Disease Progression	Secondary purpose: to evaluate the correlation between distant effect, immunological mechanism and efficacy. Secondary Outcome: Disease control rate (DCR) Progression-free survival (PFS) Time to progression (TTP) Overall survival time (OS) Clinical benefit rate (CBR) The secondary endpoint mainly included disease control rate (DCR) of target lesions, progression free survival (PFS), overall survi…	2021-05-01	Actual	17.03	Actual	2022-10-01	Actual							2023-05-25	Actual
419234	CaboMain NCT05135975 TrialTroveID-419234	Phase 2 Study of Cabozantinib as a Maintenance Agent to Prevent Progression or Recurrence in High-Risk Pediatric Solid Tumors	II	Open	Oncology	Oncology: CNS, Astrocytoma; Oncology: CNS, Brain Stem Glioma; Oncology: CNS, Germ Cell Tumors; Oncology: CNS, Glioblastoma; Oncology: CNS, Medulloblastoma; Oncology: Neuroblastoma; Oncology: Osteosarcoma; Oncology: Soft Tissue Sarcoma; Oncology: Unspecified Solid Tumor	(N/A); DIPG; Grade 3; Maintenance/Consolidation; Pediatric or Adolescent; Second line	Astrocytoma�; Brain Neoplasms; Diffuse Intrinsic Pontine Glioma; Ewing Sarcoma; Fibrosarcoma; Glioblastoma; Glioma; Leiomyosarcoma; Liposarcoma; Medulloblastoma; Neoplasms, Unknown Primary; Neuroblastoma; Osteosarcoma; Recurrence; Rhabdomyosarcoma; Sarcoma; Soft Tissue Neoplasms; Soft Tissue Sarcoma; Synovial Sarcoma	Trialtrove	(Other Hospital/Academic/Medical Center) Exelixis	Sponsor Collaborator	Academic Industry, all other pharma	United States	CA	Alameda	94502	cabozantinib (tablet)	RET tyrosine kinase inhibitor; Axl receptor tyrosine kinase inhibitor; MET tyrosine kinase inhibitor; VEGFR-2 tyrosine kinase inhibitor	AXL receptor tyrosine kinase; fms related tyrosine kinase 3; kinase insert domain receptor; KIT proto-oncogene, receptor tyrosine kinase; MET proto-oncogene, receptor tyrosine kinase; ret proto-oncogene; TEK receptor tyrosine kinase	Anticancer, other	Small molecule; Small molecule > Synthetic small molecule						albumin; CYP3A4; EPO; TPO	Diagnostic; Predictive; Predisposing; Prognostic	To evaluate the efficacy of up to one year of treatment with cabozantinib in pediatric solid tumors with a minimal disease burden. To study the effect of Cabozantinib as a Maintenance Agent to Prevent Progression or Recurrence in High-Risk Pediatric Solid Tumors. Assessments are defined; radiographic assessment every 3 cycles.	Progression-free survival	Efficacy > Survival	Primary Outcome Measures : To evaluate the effect of oral daily cabozantinib, administered for up to 12 months, on the one-year progression-free survival of patients with "ultra-high-risk" pediatric solid tumors. [ Time Frame: 4 years ] Defined as the time from diagnosis until the date of disease progression Primary objective: Evaluate the effect of cabozantinib administered for up to 12 months o…	Adverse Events Common Terminology Criteria for Adverse Events Complete response Duration of overall response Overall response rate Overall survival Partial response Progressive disease rate Response rate Safety and Tolerability	Safety/Toxicity > Adverse Drug Reactions Safety/Toxicity > Adverse Drug Reactions Efficacy > Clinical Response/Remission Efficacy > Clinical Response/Duration Efficacy > Clinical Response/Remission Efficacy > Survival Efficacy > Clinical Response/Remission Efficacy > Clinical Response/Progression Efficacy > Clinical Response/Remission Safety/Toxicity > Safety/Tolerability	Secondary Outcome Measures : To evaluate the effect of oral daily cabozantinib on the one-, two-, and five-year overall survival of patients with "ultra-high-risk" pediatric solid tumors. [ Time Frame: 5-8 years ] Defined as the time from initiation of therapy to the date of death To evaluate the effect of oral daily cabozantinib on the two- and five-year progression- free survival of patients wi…	2022-07-20	Actual							2026-07-01	Anticipated	2029-12-01	Anticipated
418934	EUCT number: 2023-509215-81-00 EudraCT Number: 2019-003103-36 GEIS-75 NCT05131386 SYNERGIAS TrialTroveID-418934	Phase II Multicohort Trial of Trabectedin and Low-dose Radiation Therapy in Advanced/Metastatic Sarcomas	II	Open	Oncology	Oncology: Osteosarcoma; Oncology: Soft Tissue Sarcoma	(N/A); Fourth line or greater; Localized; Metastatic; Second line; Third line; Unresectable	Ewing Sarcoma; Fibrosarcoma; Leiomyosarcoma; Liposarcoma; Osteosarcoma; Rhabdomyosarcoma; Sarcoma; Soft Tissue Neoplasms; Soft Tissue Sarcoma; Synovial Sarcoma	Trialtrove	(Other Cooperative Group)	Sponsor	Cooperative Group					trabectedin	DNA inhibitor; DNA repair enzyme inhibitor; Apoptosis stimulant; Cell cycle inhibitor	Not applicable	Hepatoprotective; Anticancer, alkylating	Small molecule; Small molecule > Synthetic small molecule	dexamethasone radiation therapy ondansetron	Immunosuppressant; Corticosteroid agonist Unidentified pharmacological activity 5 Hydroxytryptamine 3 receptor antagonist	5-hydroxytryptamine receptor 3A	Anticancer, other; Immunosuppressant; Anti-inflammatory Miscellaneous Antiemetic	Small molecule > Synthetic small molecule Small molecule > Synthetic small molecule Small molecule > Synthetic small molecule	albumin; GGT1	Diagnostic; Predictive; Predisposing; Prognostic	To evaluate Trabectedin and Low-dose Radiation Therapy in Advanced/Metastatic Sarcomas	Complete response Overall response rate Partial response Response evaluation criteria in solid tumors	Efficacy > Clinical Response/Remission Efficacy > Clinical Response/Remission Efficacy > Clinical Response/Remission Efficacy > Clinical Response/Remission	Main objective: To evaluate the overall response rate (ORR) in the irradiated nodules according to RECIST v1.1 criteria. Primary Outcome Measures : Overall response rate (ORR) in the irradiated nodules [ Time Frame: 6 weeks ] ORR is defined as the number of subjects with a best overall response (BOR) of complete response (CR) or partial response (PR) only in the irradiated nodules divided by the …	Adverse Events Brief Pain Inventory Common Terminology Criteria for Adverse Events Complete response EORTC Quality of Life Questionnaire Global health status Overall response rate Overall survival Partial response Progression-free survival Quality of Life Response evaluation criteria in solid tumors Safety and Tolerability Time to progression	Safety/Toxicity > Adverse Drug Reactions Efficacy > Symptom Assessment (Patient Reported Outcomes) Safety/Toxicity > Adverse Drug Reactions Efficacy > Clinical Response/Remission Efficacy > Health-Related Quality Of Life (Patient Reported Outcomes) (Efficacy) HEOR > Health-Related Quality Of Life Efficacy > Clinical Response/Remission Efficacy > Survival Efficacy > Clinical Response/Remission Eff…	SECONDARY OBJECTIVE To evaluate the overall response rate (ORR) considering all the lesions according to RECIST v1.1 criteria. To evaluate the progression-free survival rate (PFSR) at 6 months considering all the lesions according to RECIST v1.1 criteria. To evaluate the median of progression free survival (mPFS) considering all the lesions according to RECIST v1.1 criteria. To evaluate time to p…	2021-05-28	Actual							2024-07-28	Anticipated	2024-07-28	Anticipated
418046	Br 398 NCT05116800 TrialTroveID-418046	A Phase II Study of 9-ING-41, a Glycogen Synthase Kinase-3 Beta (GSK-3ß) Inhibitor, Combined With Chemotherapy in Advanced Soft Tissue and Bone Sarcomas	II	Terminated	Oncology	Oncology: Osteosarcoma; Oncology: Soft Tissue Sarcoma	First line; Locally advanced; Metastatic; Pediatric or Adolescent; Second line; Third line; Unresectable	Ewing Sarcoma; Fibrosarcoma; Hemangiosarcoma; Histiocytoma, Malignant Fibrous; Leiomyosarcoma; Liposarcoma; Osteosarcoma; Rhabdomyosarcoma; Sarcoma; Sarcoma, Ewing; Sarcoma, Synovial; Soft Tissue Neoplasms; Soft Tissue Sarcoma; Synovial Sarcoma	Trialtrove	Brown University Oncology Group Actuate Therapeutics	Sponsor Collaborator	Cooperative Group Industry, all other pharma	United States	TX	Fort Worth	76107	elraglusib	Glycogen synthase kinase 3 inhibitor	glycogen synthase kinase 3 beta	Anticancer, other	Small molecule > Synthetic small molecule	docetaxel gemcitabine hydrochloride	Tubulin inhibitor; Taxane; Tubulin polymerization inhibitor DNA synthesis inhibitor; Thymidylate synthase inhibitor; DNA repair enzyme inhibitor; Cell cycle inhibitor	tubulin beta class I checkpoint kinase 1	Anticancer, other Antiviral, other; Anticancer, antimetabolite	Small molecule; Small molecule > Semisynthetic small molecule Small molecule; Small molecule > Synthetic small molecule; Unidentified			To evaluate the efficacy of 9-ING-41 in combination with gemcitabine/docetaxel in patients > or = 10 years of age with advanced sarcoma.	Clinical benefit rate Complete response Partial response Stable Disease	Efficacy > Clinical Response/Remission Efficacy > Clinical Response/Remission Efficacy > Clinical Response/Remission Efficacy > Clinical Response/Remission	Primary Outcome Measures : Disease Control Rate [ Time Frame: Approximately 24 weeks ] To determine the Disease Control Rate (DCR = Complete Response [CR] + Partial Response [PR] + Stable Disease [SD] at 24 weeks) of 9-ING-41 in combination with gemcitabine and docetaxel in advanced sarcoma.	Progression-free survival	Efficacy > Survival	Secondary Outcome Measures : Progression Free Survival [ Time Frame: From start of protocol therapy, approximately 5 years ] To determine the activity of 9-ING-41 with chemotherapy by assessing progression free survival (PFS).	2022-03-01	Anticipated							2025-08-01	Anticipated	2030-08-31	Anticipated
417573	HMPL-012-SPRING-OS101 NCT05106777 TrialTroveID-417573	A Multi-center, Open Label Study of Surufatinib in Patients With Osteosarcoma and Soft Tissue Sarcoma	II	Completed	Oncology	Oncology: Osteosarcoma; Oncology: Soft Tissue Sarcoma	First line; Fourth line or greater; Metastatic; Second line; Stage III; Stage IV; Third line; Unresectable	Ewing Sarcoma; Fibrosarcoma; Leiomyosarcoma; Liposarcoma; Osteosarcoma; Rhabdomyosarcoma; Sarcoma; Soft Tissue Neoplasms; Soft Tissue Sarcoma; Synovial Sarcoma	Trialtrove	(Other Hospital/Academic/Medical Center)	Sponsor	Academic					surufatinib	Fibroblast growth factor receptor 1 antagonist; Vascular endothelial growth factor receptor antagonist; Colony stimulating factor receptor antagonist; CSF1-R tyrosine kinase inhibitor; FGF receptor 1 tyrosine kinase inhibitor; VEGFR-1 tyrosine kinase inhibitor; VEGFR-2 tyrosine kinase inhibitor; VEGFR-3 tyrosine kinase inhibitor	colony stimulating factor 1; colony stimulating factor 1 receptor; fibroblast growth factor receptor 1; fms related tyrosine kinase 1; fms related tyrosine kinase 4; kinase insert domain receptor	Anticancer, immunological	Small molecule; Small molecule > Synthetic small molecule								To evaluate the effectiveness and safety of Surufatinib in patients with osteosarcoma and soft tissue sarcoma after Standard chemotherapy therapy. To explore the efficacy and safety of surufatinib in the treatment for osteosarcoma and soft tissue sarcoma (STS) patients (pts) who have failed in standard chemotherapy.			Primary Outcome Measures : Progression-free rate at 12weeks [ Time Frame: at 12weeks ] Progression-free rate at 12 weeks (PFR12weeks) was the primary endpoint. Primary endpoint was progression-free rate at 12 weeks (PFR12weeks).	Clinical benefit rate Overall response rate Overall survival Progression-free survival Safety and Tolerability	Efficacy > Clinical Response/Remission Efficacy > Clinical Response/Remission Efficacy > Survival Efficacy > Survival Safety/Toxicity > Safety/Tolerability	Secondary Outcome Measures : Progression-free survival (PFS) [ Time Frame: up to 12 months ] Objective response rate (ORR) [ Time Frame: up to 12 months ] Disease control rate (DCR) [ Time Frame: up to 12 months ] Overall survival (OS) [ Time Frame: up to 24 months ] safety Secondary endpoints were PFS, ORR, DCR, OS and safety.	2021-12-10	Actual	21.01	Anticipated	2023-09-10	Anticipated	3	Anticipated	2023-12-10	Anticipated	2023-12-10	Anticipated	2024-05-23	Actual
416992	CTRI/2021/09/037015 TrialTroveID-416992	Efficacy of Pioglitazone in combination with Neoadjuvant Chemotherapy in Patients with Extremity Skeletal High-Grade Osteosarcoma Treated with Curative Intent: An Open-label, Multi-centre, Randomized Phase II Clinical Trial	II	Planned	Oncology	Oncology: Metastatic Cancer; Oncology: Osteosarcoma	Adjuvant; Neoadjuvant; Other mets; Resectable	Ewing Sarcoma; Neoplasm Metastasis; Osteosarcoma	Trialtrove	(Other Hospital/Academic/Medical Center)	Sponsor	Academic					pioglitazone hydrochloride (tablet)	Peroxisome proliferator-activated receptor gamma agonist; Insulin sensitizer; Thiazolidinedione	peroxisome proliferator activated receptor gamma	Antidiabetic; Hepatoprotective; Symptomatic antidiabetic; Hypolipaemic/Antiatherosclerotic; Cognition enhancer	Small molecule > Synthetic small molecule	cisplatin doxorubicin ifosfamide surgical intervention	DNA inhibitor; DNA synthesis inhibitor DNA synthesis inhibitor; DNA topoisomerase II inhibitor; RNA synthesis inhibitor DNA inhibitor; DNA synthesis inhibitor Not applicable	Not applicable Not applicable	Anticancer, alkylating Anticancer, antibiotic Anticancer, alkylating Miscellaneous	Small molecule > Synthetic small molecule Small molecule > Synthetic small molecule Small molecule; Small molecule > Synthetic small molecule Small molecule > Synthetic small molecule			To evaluate if addiiton of pioglitazone to neoadjuvant chemotherapy in osteosarcoma will improve the rate of good responders with acceptable toxicities.			Primary Outcome Outcome Rate of good responders (tumour necrosis greater than or equal to 90% TimePoints Week 14	Quality of Life Weight gain	HEOR > Health-Related Quality Of Life Efficacy > Clinical Failure (Efficacy)	Secondary Outcome Outcome 1.Event-free survival 2.Overall survival 3.Grade 3/4 toxicities 4.Degree of weight gain 5.Quality of life assessment TimePoints Survival Endpoints- 2-year follow-up period -Toxicities will be captured until the conclusion of all treatment (neoadjuvant chemotherapy, surgery and adjuvant chemotherapy) in both arms. -Weight of the patient will be checked at baseline and pri…	2021-10-15	Anticipated
416987	CTRI/2021/09/036956 TrialTroveID-416987	Efficacy of Pioglitazone in Patients with Recurrent/ Refractory Inoperable High-Grade Osteosarcoma After Failure of First-Line Chemotherapy: A Pilot Study	I	Planned	Oncology	Oncology: Osteosarcoma	(N/A); Second line	Ewing Sarcoma; Osteosarcoma	Trialtrove	(Other Hospital/Academic/Medical Center)	Sponsor	Academic					pioglitazone hydrochloride	Peroxisome proliferator-activated receptor gamma agonist; Insulin sensitizer; Thiazolidinedione	peroxisome proliferator activated receptor gamma	Antidiabetic; Hepatoprotective; Symptomatic antidiabetic; Hypolipaemic/Antiatherosclerotic; Cognition enhancer	Small molecule > Synthetic small molecule								To evaluate Pioglitazone administration in patients with inoperable recurrent/ refractory high-grade osteosarcoma who have failed first-line chemotherapy	Common Terminology Criteria for Adverse Events Event-free survival Overall survival	Safety/Toxicity > Adverse Drug Reactions Efficacy > Survival Efficacy > Survival	Primary Outcome Outcome Clinical and radiological response assessment TimePoints For every patient recruited in the study, response will be assessed at 3-months (Thereafter, at 3-monthly intervals until disease progression/ treatment discontinuation or death.) Primary objective: 1. To assess the clinical and radiological response Secondary objectives: 1. To assess the event-free survival 2. To as…	Event-free survival Overall survival	Efficacy > Survival Efficacy > Survival	Secondary Outcome : 1. Event-free survival 2. Overall survival 3. Grade 3/4 toxicities For every patient recruited in the study, response will be assessed at 3-months (Thereafter, at 3-monthly intervals until disease progression/ treatment discontinuation or death.) Survival Endpoints- 1-year follow-up period Toxicities will be captured until the conclusion of all treatment (neoadjuvant chemother…	2021-10-15	Anticipated
416984	CTRI/2021/10/037144 TrialTroveID-416984	Maintenance Pazopanib To Prevent Relapse Of Surgically Treated Advanced Bone And Soft Tissue Tumours, In Disease-Free Patients	II	Planned	Oncology	Oncology: Osteosarcoma; Oncology: Soft Tissue Sarcoma	Maintenance/Consolidation; Second line; Stage III; Stage IV	Ewing Sarcoma; Fibrosarcoma; Leiomyosarcoma; Liposarcoma; Osteosarcoma; Rhabdomyosarcoma; Sarcoma; Soft Tissue Neoplasms; Soft Tissue Sarcoma; Synovial Sarcoma	Trialtrove	(Other Hospital/Academic/Medical Center)	Sponsor	Academic					pazopanib (tablet)	B-raf kinase inhibitor; C-kit inhibitor; FGF receptor 1 tyrosine kinase inhibitor; FGF receptor 3 tyrosine kinase inhibitor; Platelet-derived growth factor receptor kinase inhibitor; VEGFR tyrosine kinase inhibitor; VEGFR-1 tyrosine kinase inhibitor; VEGFR-2 tyrosine kinase inhibitor; VEGFR-3 tyrosine kinase inhibitor; Angiogenesis inhibitor	B-Raf proto-oncogene, serine/threonine kinase; fibroblast growth factor receptor 1; fibroblast growth factor receptor 3; fms related tyrosine kinase 1; fms related tyrosine kinase 4; kinase insert domain receptor; KIT proto-oncogene, receptor tyrosine kinase; platelet derived growth factor receptor alpha; platelet derived growth factor receptor beta	Anticancer, other; Cardiovascular; Antipsoriasis	Small molecule; Small molecule > Synthetic small molecule								To study the efficacy of Pazopanib as maintenance therapy to prevent tumour relapse in patients with primary malignant bone and soft tissue tumours, after completion of conventional treatment. To assess whether maintenance therapy with Pazopanib might have the potential to increase DFS two years after completion of treatment	Disease-free survival	Efficacy > Survival	Primary Outcome Outcome Disease free survival at 6months, 12months, 18months and 24months TimePoints Disease free survival at 6months, 12months, 18months and 24months	Quality of Life	HEOR > Health-Related Quality Of Life	Secondary Outcome Outcome Quality of life TimePoints 24 months	2021-10-15	Anticipated
416831	2020-012-GLOB2 EudraCT Number: 2021-003602-41 IRAS 1005765 NCI-2022-01982 NCT05093322 TrialTroveID-416831	An Open-Label, Multicenter Phase l/ll Study of Surufatinib in Combination With Gemcitabine in Pediatric, Adolescent, and Young Adult Patients With Recurrent or Refractory Solid Tumors	I/II	Completed	Oncology	Oncology: Lymphoma, Non-Hodgkin's; Oncology: Osteosarcoma; Oncology: Soft Tissue Sarcoma; Oncology: Unspecified Solid Tumor	(N/A); Aggressive; FGFR; Indolent; Pediatric or Adolescent; Second line	Ewing Sarcoma; Fibrosarcoma; Leiomyosarcoma; Liposarcoma; Lymphoma, Large-Cell, Anaplastic; Lymphoma, Non-Hodgkin; Neoplasms, Unknown Primary; Osteosarcoma; Rhabdomyosarcoma; Sarcoma; Sarcoma, Ewing; Soft Tissue Neoplasms; Soft Tissue Sarcoma; Synovial Sarcoma	Trialtrove	Hutchmed {Hutchison MediPharma}	Sponsor	Industry, all other pharma	Hong Kong, S.A.R., China		Hong Kong		gemcitabine hydrochloride surufatinib (capsule)	DNA synthesis inhibitor; Thymidylate synthase inhibitor; DNA repair enzyme inhibitor; Cell cycle inhibitor Fibroblast growth factor receptor 1 antagonist; Vascular endothelial growth factor receptor antagonist; Colony stimulating factor receptor antagonist; CSF1-R tyrosine kinase inhibitor; FGF receptor 1 tyrosine kinase inhibitor; VEGFR-1 tyrosine kinase inhibitor; VEGFR-2 tyrosine kinase inhibi…	checkpoint kinase 1 colony stimulating factor 1; colony stimulating factor 1 receptor; fibroblast growth factor receptor 1; fms related tyrosine kinase 1; fms related tyrosine kinase 4; kinase insert domain receptor	Antiviral, other; Anticancer, antimetabolite Anticancer, immunological	Small molecule; Small molecule > Synthetic small molecule; Unidentified Small molecule; Small molecule > Synthetic small molecule						CYP3A4; FGFR1; KDR	Diagnostic; Predictive; Predisposing; Prognostic	To evaluate the safety and tolerability of surufatinib, thereby identifying the Maximum Tolerated Dose (MTD) and/or Recommended Phase 2 Dose (RP2D) of surufatinib administered in combination with gemcitabine in pediatric patients with recurrent or refractory solid tumors or lymphoma. To evaluate the DCR in pediatric patients with osteosarcoma and the ORR in pediatric patients with Ewing sarcoma a…	Adverse Events Cardiac Telemetry Clinical benefit rate Common Terminology Criteria for Adverse Events Dose-limiting toxicities Heart rate Neutropenia Overall response rate PR interval Safety and Tolerability Treatment Emergent Adverse Events Vital signs	Safety/Toxicity > Adverse Drug Reactions Safety/Toxicity > Cardiac Measures/Events Efficacy > Clinical Response/Remission Safety/Toxicity > Adverse Drug Reactions Safety/Toxicity > Safety/Tolerability Safety/Toxicity > Cardiac Measures/Events Safety/Toxicity > Adverse Drug Reactions Efficacy > Clinical Response/Remission Safety/Toxicity > Cardiac Measures/Events Safety/Toxicity > Safety/Tolerabil…	Primary Outcome Measures : Number of Patients With Dose-Limiting Toxicities (DLT) [ Time Frame: From the first dose of study drug (Day 1) up to Day 35 of Cycle 1 ] A DLT was defined as any of following events that were attributable to study treatment (at least possibly related). Adverse events (AE) were graded using National Cancer Institute (NCI) Common Terminology Criteria for Adverse Events (C…	Accumulation index Adverse Events Area under the curve score Cardiac Telemetry Clinical benefit rate Cmax Cmin Complete response Drug clearance Duration of overall response Overall response rate Partial response Plasma concentration Progression-free survival Progressive disease rate Response evaluation criteria in solid tumors Safety and Tolerability Stable Disease Time to response Tmax Vital sig…	Pharmacokinetics/Pharmacodynamics > PK/PD Safety/Toxicity > Adverse Drug Reactions Pharmacokinetics/Pharmacodynamics > PK/PD Safety/Toxicity > Cardiac Measures/Events Efficacy > Clinical Response/Remission Pharmacokinetics/Pharmacodynamics > PK/PD Pharmacokinetics/Pharmacodynamics > PK/PD Efficacy > Clinical Response/Remission Pharmacokinetics/Pharmacodynamics > PK/PD Efficacy > Clinical Response…	Secondary Outcome Measures : Objective Response Rate (ORR) [ Time Frame: RECIST assessments performed at baseline (within 28 days before start of study treatment), Day 1 of Cycle 3 and until confirmed objective disease progression. Up to approximately 19 weeks. ] The ORR was defined as the percentage of patients with a best overall response (BOR) of complete response (CR) or partial response (PR)…	2021-11-30	Actual	14.79	Actual	2023-02-23	Actual	2.01	Actual	2023-04-25	Actual	2023-04-25	Actual
416567	CTR20212546 HE071-CSP-020 NCT05089461 TrialTroveID-416567	An Open-label, Multi-center Phase II Clinical Trial to Evaluate the Cardiac Safety of Mitoxantrone Hydrochloride Liposome Injection in the Treatment of Advanced Malignant Tumor	II	Terminated	Oncology	Oncology: Breast; Oncology: Lymphoma, Non-Hodgkin's; Oncology: Osteosarcoma; Oncology: Soft Tissue Sarcoma; Oncology: Unspecified Solid Tumor	(N/A); Aggressive; Peripheral T-cell lymphoma (PTCL); Second line; Stage III; Stage IV	Breast Neoplasms; Ewing Sarcoma; Fibrosarcoma; Leiomyosarcoma; Liposarcoma; Lymphoma, Large-Cell, Anaplastic; Lymphoma, Non-Hodgkin; Lymphoma, T-Cell, Peripheral; Neoplasms; Neoplasms, Unknown Primary; Osteosarcoma; Rhabdomyosarcoma; Sarcoma; Soft Tissue Neoplasms; Soft Tissue Sarcoma; Synovial Sarcoma	Trialtrove	CSPC Pharmaceutical Group Co./CSPC ZhongQi Pharmaceutical Technology Co.	Sponsor	Industry, all other pharma	China		Shijiazhuang	050035	mitoxantrone, CSPC ZhongQi Pharmaceutical	Immunosuppressant; DNA topoisomerase II inhibitor	DNA topoisomerase II alpha; epidermal growth factor receptor	Anticancer, other; Ophthalmological, other	Biological > Cellular; Reformulation > Conjugate > Pegylated; Reformulation > Optimized reformulation > Liposome; Reformulation > Optimized reformulation > Nanoparticle optimized; Small molecule; Small molecule > Synthetic small molecule						GPT	Predisposing; Prognostic	To evaluate the cardiac safety of Mitoxantrone Hydrochloride Liposome in patients with advanced malignant tumor who has received at least first-line treatment.	Adverse Events	Safety/Toxicity > Adverse Drug Reactions	Primary Outcome Measures : Cardiac adverse event [ Time Frame: up to approximately 5 years. ] Primary endpoint indicators and evaluation time index Adverse cardiac events Evaluation time The first subject was enrolled to the last subject died/the study was closed Endpoint selection Effectiveness index	Adverse Events Overall response rate Overall survival Progression-free survival Safety and Tolerability Treatment Emergent Adverse Events	Safety/Toxicity > Adverse Drug Reactions Efficacy > Clinical Response/Remission Efficacy > Survival Efficacy > Survival Safety/Toxicity > Safety/Tolerability Safety/Toxicity > Adverse Drug Reactions	Secondary Outcome Measures : Overall response rate (ORR) [ Time Frame: up to approximately 3 years ] Progression-free survival (PFS) [ Time Frame: up to approximately 3 years. ] Overall survival (OS) [ Time Frame: up to approximately 5 years ] Incidence of treatment emergent adverse event (TEAE) [ Time Frame: up to approximately 3 years. ] Secondary objective: To evaluate the safety and effective…	2022-04-08	Actual	2.4	Actual	2022-06-20	Actual	0	Actual	2022-06-20	Actual	2022-12-30	Anticipated
415722	ChiCTR2100051933 TrialTroveID-415722	A non-randomized controlled, open, multi-center clinical study to compare doxorubicin hydrochloride liposome injection versus doxorubicin in the treatment of osteosarcoma	II	Terminated	Oncology	Oncology: Osteosarcoma	First line; High-grade; Localized; Metastatic	Ewing Sarcoma; Osteosarcoma	Trialtrove	(Other Hospital/Academic/Medical Center) CSPC Pharmaceutical Group Co./CSPC Ouyi Pharmaceutical Co.	Sponsor Sponsor	Academic Industry, generic	China		Shijiazhuang	050035	doxorubicin hydrochloride liposome, CSPC Pharmaceutical Group/CSPC Ouyi Pharmaceutical Co.	DNA synthesis inhibitor; DNA topoisomerase II inhibitor; RNA synthesis inhibitor		Anticancer, antibiotic	Reformulation > Optimized reformulation > Liposome	cisplatin doxorubicin ifosfamide methotrexate	DNA inhibitor; DNA synthesis inhibitor DNA synthesis inhibitor; DNA topoisomerase II inhibitor; RNA synthesis inhibitor DNA inhibitor; DNA synthesis inhibitor Immunosuppressant; Dihydrofolate reductase inhibitor; Thymidylate synthase inhibitor	Not applicable Not applicable dihydrofolate reductase; thymidylate synthetase	Anticancer, alkylating Anticancer, antibiotic Anticancer, alkylating Anticancer, antimetabolite; Antipsoriasis; Antiarthritic, immunological	Small molecule > Synthetic small molecule Small molecule > Synthetic small molecule Small molecule; Small molecule > Synthetic small molecule Small molecule > Synthetic small molecule			To evaluate the effectiveness and safety of doxorubicin hydrochloride liposome injection versus doxorubicin in the treatment of osteosarcoma.	Overall survival	Efficacy > Survival	Primary Outcome: 2-year overall survival rate.	Overall survival Quality of Life Safety and Tolerability	Efficacy > Survival HEOR > Health-Related Quality Of Life Safety/Toxicity > Safety/Tolerability	Secondary Outcome: 3-year overall survival rate. Efficacy of neoadjuvant safety Quality of Life	2021-12-01	Anticipated	9.96	Anticipated	2022-09-30	Anticipated	44.98	Anticipated	2026-06-30	Anticipated
414713	AMAP2021-7-2 NCT05057130 TrialTroveID-414713	Neoadjuvant Three-component Chemotherapy Based on a Combination of Doxorubicin, Cisplatin and Methotrexate in Patients Aged 24-40 Years With Primary Bone Tumors to Increase the Response Rate Compared With Two-component Chemotherapy	II/III	Open	Oncology	Oncology: Osteosarcoma	(N/A); Neoadjuvant	Ewing Sarcoma; Neoplasms; Neoplasms, Connective and Soft Tissue; Neoplasms, Connective Tissue; Osteosarcoma; Sarcoma	Trialtrove	(Other Academic Cancer Center)	Sponsor	Academic					cisplatin doxorubicin methotrexate (IV)	DNA inhibitor; DNA synthesis inhibitor DNA synthesis inhibitor; DNA topoisomerase II inhibitor; RNA synthesis inhibitor Immunosuppressant; Dihydrofolate reductase inhibitor; Thymidylate synthase inhibitor	Not applicable dihydrofolate reductase; thymidylate synthetase	Anticancer, alkylating Anticancer, antibiotic Anticancer, antimetabolite; Antipsoriasis; Antiarthritic, immunological	Small molecule > Synthetic small molecule Small molecule > Synthetic small molecule Small molecule > Synthetic small molecule	leucovorin granulocyte colony stimulating factor, unspecified	Unidentified pharmacological activity Granulocyte colony stimulating factor agonist		Radio/chemosensitizer; Antianaemic; Antidepressant Radio/chemoprotective; Haematological; Cytokine	Small molecule > Synthetic small molecule Biological > Protein > Recombinant protein > Recombinant growth factor			To study neoadjuvant three-component chemotherapy based on a combination of doxorubicin, cisplatin and methotrexate in patients aged 24-40 years with primary bone tumors to increase the response rate compared with two-component chemotherapy	Complete response Overall response rate	Efficacy > Clinical Response/Remission Efficacy > Clinical Response/Remission	Primary Outcome Measures : Overall Response Rate [ Time Frame: 6 months ] Proportion of patients who have a partial or complete response to therapy	Adverse Events Common Terminology Criteria for Adverse Events Safety and Tolerability Serious Adverse Event	Safety/Toxicity > Adverse Drug Reactions Safety/Toxicity > Adverse Drug Reactions Safety/Toxicity > Safety/Tolerability Safety/Toxicity > Serious Adverse Events	Secondary Outcome Measures : Comparison of tumor necrosis [ Time Frame: 6 months ] Proportion of tumor necrosis after chemotherapy Comparison of safety assessment [ Time Frame: 6 months ] Adverse Event Assessment and Serious Adverse Event Assessment according to CTCAE 5.0	2022-01-10	Actual							2024-12-31	Anticipated	2024-12-31	Anticipated
412276	2021-0409 NCI-2021-06970 NCT05019703 TACOS TrialTroveID-412276	A Phase ll Trial of Atezolizumab and Cabozantinib in Adolescents and Young Adults With Recurrent/Metastatic Osteosarcoma (TACOS)	II	Open	Oncology	Oncology: Osteosarcoma	Localized; Metastatic; Second line; Unresectable	Ewing Sarcoma; Osteosarcoma	Trialtrove	MD Anderson Cancer Center, University of Texas	Sponsor	Academic					cabozantinib atezolizumab (IV)	RET tyrosine kinase inhibitor; Axl receptor tyrosine kinase inhibitor; MET tyrosine kinase inhibitor; VEGFR-2 tyrosine kinase inhibitor PD-L1 antagonist; Immuno-oncology therapy; Immune checkpoint inhibitor	AXL receptor tyrosine kinase; fms related tyrosine kinase 3; kinase insert domain receptor; KIT proto-oncogene, receptor tyrosine kinase; MET proto-oncogene, receptor tyrosine kinase; ret proto-oncogene; TEK receptor tyrosine kinase CD274 molecule; programmed cell death 1	Anticancer, other Anticancer, immunological	Small molecule; Small molecule > Synthetic small molecule Biological > Protein > Antibody > Human monoclonal antibody						albumin; GPT; VEGFA	Diagnostic; Predictive; Predisposing; Prognostic	To evaluate the efficacy of cabozantinib in combination with atezolizumab in recurrent/metastatic osteosarcoma as determined by the progression-free survival (PFS) defined as the time from treatment onset to either disease progression as defined by Response Evaluation Criteria in Solid Tumors (RECIST) or death from any cause, whichever occurs first.	Progression-free survival Response evaluation criteria in solid tumors	Efficacy > Survival Efficacy > Clinical Response/Remission	Primary Outcome Measures : Progression-free survival (PFS) [ Time Frame: From treatment onset to either disease progression or death from any cause, whichever occurs first, assessed up to 2 years ] Defined by Response Evaluation Criteria in Solid Tumors (RECIST). Will estimate the PFS using the Kaplan-Meier method. PRIMARY OBJECTIVE: I. To assess the efficacy of cabozantinib in combination with a…	Adverse Events Common Terminology Criteria for Adverse Events Overall response rate Overall survival Progression-free survival Response evaluation criteria in solid tumors Safety and Tolerability	Safety/Toxicity > Adverse Drug Reactions Safety/Toxicity > Adverse Drug Reactions Efficacy > Clinical Response/Remission Efficacy > Survival Efficacy > Survival Efficacy > Clinical Response/Remission Safety/Toxicity > Safety/Tolerability	SECONDARY OBJECTIVES: I. To estimate the objective response rate (ORR) by RECIST 1.1 criteria, immune-based (i)RECIST, and immune-modified (im)RECIST. II. To estimate the progression-free survival (PFS) rates at 4 months and 6 months. III. To estimate the overall survival (OS) in patients with recurrent/metastatic osteosarcoma receiving cabozantinib + atezolizumab. IV. To evaluate the safety and …	2023-04-25	Actual							2027-12-31	Anticipated	2027-12-31	Anticipated
412265	DC-CIK_TRIAL_PROPOSAL NCT05020119 TrialTroveID-412265	A Phase I Study to Evaluate the Safety, Tolerability, and Antitumor Activity of Neoantigen-expanded Autologous Immune Cell Therapy for Solid Tumors	I	Open	Oncology	Oncology: Bile Duct (Cholangiocarcinoma); Oncology: Bladder; Oncology: Breast; Oncology: Cervical; Oncology: CNS, Glioblastoma; Oncology: CNS, Medulloblastoma; Oncology: Colorectal; Oncology: Endometrial; Oncology: Esophageal; Oncology: Gastric; Oncology: GIST; Oncology: Head/Neck; Oncology: Liver; Oncology: Lung, Non-Small Cell; Oncology: Melanoma; Oncology: Osteosarcoma; Oncology: Ovarian; Onco…	Estrogen receptor positive; Fourth line or greater; HER2 positive; Nasopharyngeal; Platinum-resistant; Second line; Stage III; Stage IV; Third line	Bile Duct Neoplasms; Breast Neoplasms; Carcinoma, Basal Cell; Carcinoma, Endometrioid; Carcinoma, Hepatocellular; Carcinoma, Non-Small-Cell Lung; Carcinoma, Renal Cell; Carcinoma, Squamous Cell; Cholangiocarcinoma; Colorectal Neoplasms; Endometrial Neoplasms; Esophageal Cancer; Esophageal Neoplasms; Ewing Sarcoma; Fibrosarcoma; Gastrointestinal Stromal Tumors; Glioblastoma; Head and Neck Neoplasm…	Trialtrove	(Other Hospital/Academic/Medical Center)	Sponsor	Academic					neoantigen-expanded cell therapy.	Immuno-oncology therapy		Anticancer, immunological	Biological > Gene therapy; Biological > Nucleic acid > Nucleic acid, vector type						CD274; CTLA4; ERBB2; PDCD1; TKTL1; VEGFA	Diagnostic; Predictive; Predisposing; Prognostic	To investigate the patient's tumor neoantigen to generate "personalized cancer vaccine" and then to expand autologous dendritic cells-cytokine-induced killer cells (DC-CIK). safety, tolerability, and efficacy of this immune cell therapy will be evaluated	Adverse Events Common Terminology Criteria for Adverse Events Dose-limiting toxicities Maximum tolerated dose	Safety/Toxicity > Adverse Drug Reactions Safety/Toxicity > Adverse Drug Reactions Safety/Toxicity > Safety/Tolerability Safety/Toxicity > Safety/Tolerability	Primary Outcome Measures : Acute, subacute toxicities and AEs of neoantigen-expanded autologous immune cell therapy. [ Time Frame: Baseline to 20 weeks after cell infusion ] Number of participants with> or = grade 3 immune related Adverse Events (irAEs) as assessed by CTCAE v6.0. Dose-limiting toxicity (DLT) [ Time Frame: Day 28 ] Determination of DLT to be made after receiving the second dose of…	Complete response Partial response Response evaluation criteria in solid tumors	Efficacy > Clinical Response/Remission Efficacy > Clinical Response/Remission Efficacy > Clinical Response/Remission	Secondary Outcome Measures : The antitumor activity of neoantigen-expanded autologous immune cell therapy [ Time Frame: every 6 weeks up to 24 weeks after cell infusion. ] Number of participants with complete response and partial response, as s assessed by RECIST 1.1 and RANO. Secondary objective: To evaluate the anti-tumor activity of neoantigen-expanded autoimmune cell therapy in patients with …	2021-04-09	Actual							2022-06-30	Anticipated	2023-06-30	Anticipated
410669	H-49271 HEROS 3.0 HEROS 3.0 NCT04995003 TrialTroveID-410669	Phase I Study of HER2 Chimeric Antigen Receptor (CAR) T Cells in Combination With Checkpoint Blockade in Patients With Advanced Sarcoma (HEROS 3.0)	I	Open	Oncology	Oncology: Osteosarcoma; Oncology: Soft Tissue Sarcoma	HER2 positive; Second line; Stage III; Stage IV	Ewing Sarcoma; Fibrosarcoma; Leiomyosarcoma; Liposarcoma; Osteosarcoma; Rhabdomyosarcoma; Sarcoma; Soft Tissue Neoplasms; Soft Tissue Sarcoma; Synovial Sarcoma	Trialtrove	Baylor College of Medicine (Other Hospital/Academic/Medical Center) (Other government agency) National Institutes of Health/National Cancer Institute	Sponsor Collaborator Collaborator Collaborator	Academic Academic Government Government					HER2-specific CAR-T cells, Seattle Children's Therapeutics	T cell stimulant; Immuno-oncology therapy	erb-b2 receptor tyrosine kinase 2	Anticancer, immunological	Biological > Cellular > Cell origin > Autologous; Biological > Cellular > Cell technology type > Chimaeric antigen receptor > CAR-T cell; Biological > Cellular > Cell type > Blood cell > Leukocyte > Lymphocyte > T cell; Biological > Gene therapy; Biological > Nucleic acid > Nucleic acid, vector type	cyclophosphamide fludarabine (IV) diphenhydramine nivolumab pembrolizumab acetaminophen	Immunosuppressant; DNA inhibitor DNA synthesis inhibitor; Adenosine deaminase inhibitor; Ribonucleoside diphosphate reductase inhibitor; DNA repair enzyme inhibitor Histamine H1 receptor antagonist PD-1 antagonist; Immuno-oncology therapy; Immune checkpoint inhibitor PD-1 antagonist; Immuno-oncology therapy; Immune checkpoint inhibitor Cyclooxygenase inhibitor	ribonucleotide reductase catalytic subunit M1; ribonucleotide reductase regulatory subunit M2 programmed cell death 1 programmed cell death 1	Anticancer, alkylating; Immunosuppressant Anticancer, antimetabolite Antiemetic; Antiallergic, non-asthma Immunomodulator, anti-infective; Anticancer, immunological Anticancer, immunological Analgesic, NSAID	Small molecule > Synthetic small molecule Small molecule; Small molecule > Synthetic small molecule Small molecule > Synthetic small molecule Biological > Protein > Antibody > Human monoclonal antibody Biological > Protein > Antibody > Humanized monoclonal antibody Small molecule > Synthetic small molecule	ERBB2; insulin	Diagnostic; Predictive; Predisposing; Prognostic	To learn whether it is safe to give HER2-CAR T cells in combination with an immune checkpoint inhibitor drug (pembrolizumab or nivolumab), to learn what the side effects are, and to see whether this therapy might help patients with sarcoma. To study the bacteria found in the stool of patients with sarcoma who are being treated with HER2 CAR T cells and immune checkpoint inhibitor drugs to see if …	Common Terminology Criteria for Adverse Events Dose-limiting toxicities	Safety/Toxicity > Adverse Drug Reactions Safety/Toxicity > Safety/Tolerability	Primary Outcome Measures : ARM A: Dose-limiting toxicity (DLT) rate by CTCAE v5.0. Neurotoxicity and cytokine release syndrome (CRS) will be graded according to ASTCT Consensus Grading System. [ Time Frame: By day 42 or 14 days after second dose of Pembrolizumab (whichever is longer) ] Any grade 5 event, Grade 3 and 4 cytokine release syndrome (CRS) or neurological toxicities that fail to return …	Overall response rate Response evaluation criteria in solid tumors	Efficacy > Clinical Response/Remission Efficacy > Clinical Response/Remission	Secondary Outcome Measures : Overall Response rate according to RECIST 1.1 Criteria SD, PR and CR are considered responders. [ Time Frame: 42 plus/minus 7 days ] Subjects who receive at least one dose of HER2 CAR T cells and two doses of PD-1 antibody are evaluable. Response in patients with disease measurable by imaging will be determined by the Response Evaluation Criteria in Solid Tumors (RECI…	2021-12-07	Actual							2027-12-31	Anticipated	2040-12-31	Anticipated
410369	ChiCTR2100049548 TrialTroveID-410369	Open phase I / IIA trial of vg161 monotherapy or combined with apatinib in the treatment of advanced osteosarcoma, Ewing's sarcoma, chordoma and chondrosarcoma	I/II	Planned	Oncology	Oncology: Osteosarcoma; Oncology: Soft Tissue Sarcoma	Second line; Stage III; Stage IV; Unresectable	Ewing Sarcoma; Fibrosarcoma; Leiomyosarcoma; Liposarcoma; Osteosarcoma; Rhabdomyosarcoma; Sarcoma; Soft Tissue Neoplasms; Soft Tissue Sarcoma; Synovial Sarcoma	Trialtrove	(Other Hospital/Academic/Medical Center)	Sponsor	Academic					VG-161	Immunostimulant; PD-L1 antagonist; Immuno-oncology therapy; Immune checkpoint inhibitor	CD274 molecule; interleukin 12A; interleukin 15	Anticancer, immunological	Biological > Gene therapy; Biological > Nucleic acid > Nucleic acid, vector type > Viral vector > Herpes simplex virus; Biological > Vaccine > Anticancer, vaccine; Biological > Vaccine > Recombinant vaccine; Biological > Virus particles > Lytic virus	apatinib	Vascular endothelial growth factor receptor 2 antagonist; RET tyrosine kinase inhibitor; VEGFR-2 tyrosine kinase inhibitor; Angiogenesis inhibitor	kinase insert domain receptor; ret proto-oncogene	Anticancer, other	Small molecule; Small molecule > Synthetic small molecule	CD19; CD4; CD8A; KDR; TNF	Diagnostic; Predictive; Predisposing; Prognostic	To evaluate vg161 monotherapy or combined with apatinib in the treatment of advanced osteosarcoma, Ewing's sarcoma, chordoma and chondrosarcoma	Common Terminology Criteria for Adverse Events Dose-limiting toxicities Overall response rate Serious Adverse Event	Safety/Toxicity > Adverse Drug Reactions Safety/Toxicity > Safety/Tolerability Efficacy > Clinical Response/Remission Safety/Toxicity > Serious Adverse Events	Primary Outcomes: Objective response rate Main objectives: To investigate the mechanism of the disease 1)MTD/RP2D 2) The incidence and cases of DLT; 3) Incidence and frequency of AE and SAE (according to NCI CTCAE 5.0).	Adverse Events Cardiac Telemetry Immune-related response evaluation criteria in solid tumors Overall response rate - duration Overall survival Progression-free survival Quality of Life Safety and Tolerability Vital signs	Safety/Toxicity > Adverse Drug Reactions Safety/Toxicity > Cardiac Measures/Events Efficacy > Clinical Response/Remission Efficacy > Clinical Response/Remission Efficacy > Survival Efficacy > Survival HEOR > Health-Related Quality Of Life Safety/Toxicity > Safety/Tolerability Safety/Toxicity > Serious Adverse Events	Secondary Outcomes: Progression-free survival Overall survival Quality of life score Secondary objectives Progression-free survival (PFS); OS rate and overall survival (OS); Duration of remission (DOR); Quality of life score (QoL); Comprehensive evaluation, including Adverse events, laboratory parameters and other safety data (ECG, vital signs, etc.); Pharmacodynamic indicators: peripheral blood …	2021-09-01	Anticipated	9.92	Anticipated	2022-06-30	Anticipated	7.98	Anticipated	2023-02-28	Anticipated
406995	TrialTroveID-406995	A Phase II Clinical Study of MVR-T3011 (Intratumoral Injection) as a Single Agent in Patients With Head and Neck Cancer, Sarcoma and Breast Cancer	II	Open	Oncology	Oncology: Breast; Oncology: Head/Neck; Oncology: Osteosarcoma; Oncology: Soft Tissue Sarcoma	Line of therapy N/A; Stage III; Stage IV	Breast Neoplasms; Ewing Sarcoma; Fibrosarcoma; Head and Neck Neoplasms; Leiomyosarcoma; Liposarcoma; Osteosarcoma; Rhabdomyosarcoma; Sarcoma; Soft Tissue Neoplasms; Soft Tissue Sarcoma; Synovial Sarcoma	Trialtrove	Immvira Co.	Sponsor	Industry, all other pharma	China		Shenzhen	518110	oHSV	Immuno-oncology therapy	programmed cell death 1	Anticancer, immunological	Biological > Nucleic acid > Nucleic acid, vector type > Viral vector > Herpes simplex virus; Biological > Virus particles > Lytic virus								To evaluate MVR-T3011 (intratumoral injection) as a single agent in patients with head and neck cancer, sarcoma and breast cancer.			N/A			N/A	2021-05-28	Actual
405709	CTR20212462 DN-DN015089-101 TrialTroveID-405709	A Phase Ia/Ib Study of DN015089 for Injection Intended to be used as a single agent or combined with PD-1 monoclonal antibody for the treatment of advanced or metastatic solid tumors	I	Completed	Oncology	Oncology: Bladder; Oncology: Breast; Oncology: Cervical; Oncology: Colorectal; Oncology: Head/Neck; Oncology: Liver; Oncology: Melanoma; Oncology: Metastatic Cancer; Oncology: Osteosarcoma; Oncology: Ovarian; Oncology: Soft Tissue Sarcoma; Oncology: Thyroid; Oncology: Unspecified Solid Tumor	Liver mets; Locally advanced; Metastatic; Second line; Squamous Cell; Stage III; Stage IV	Breast Neoplasms; Carcinoma, Hepatocellular; Carcinoma, Renal Cell; Colorectal Neoplasms; Ewing Sarcoma; Fibrosarcoma; Head and Neck Neoplasms; Leiomyosarcoma; Liposarcoma; Liver Cancer; Liver Neoplasms; Melanoma; Neoplasm Metastasis; Neoplasms, Unknown Primary; Osteosarcoma; Ovarian Cancer; Ovarian Neoplasms; Renal Cancer; Rhabdomyosarcoma; Sarcoma; Soft Tissue Neoplasms; Soft Tissue Sarcoma; Sy…	Trialtrove	Shanghai De Novo Pharmatech Co.	Sponsor	Industry, all other pharma	China		Shanghai	201203	DN-015089	STING agonist; Immuno-oncology therapy	transmembrane protein 173	Anticancer, immunological	Small molecule > Synthetic small molecule	toripalimab	PD-1 antagonist; Immuno-oncology therapy; Immune checkpoint inhibitor	programmed cell death 1	Anticancer, immunological	Biological > Protein > Antibody > Humanized monoclonal antibody; Biological > Protein > Antibody > Monoclonal antibody, other	CD8A; EPO; S100A1; S100B; STING1	Diagnostic; Predictive; Predisposing; Prognostic	To evaluate DN015089 injection Intended to be used as a single agent or combined with PD-1 monoclonal antibody for the treatment of advanced or metastatic solid tumors To evaluate the safety, tolerability, efficacy, pharmacokinetics, pharmacodynamics and preliminary evaluation of DN015089 monotherapy for injection in subjects with advanced solid tumors who have advanced or are intolerant to or wi…	Adverse Events Dose-limiting toxicities Safety and Tolerability Treatment Emergent Adverse Events	Safety/Toxicity > Adverse Drug Reactions Safety/Toxicity > Safety/Tolerability Safety/Toxicity > Safety/Tolerability Safety/Toxicity > Adverse Drug Reactions	Primary enpoint indicators and evaluation time: Index: Safety: The safety of single agent and combination therapy, including the incidence of DLT, the type, frequency, and severity of adverse events during treatment, treatment-related adverse events, immune-related adverse events, and "adverse reactions of special concern" , A clinically significant laboratory abnormality of grade > or = 3. Evalu…	Area under the curve score Clinical benefit rate Cmax Drug clearance Elimination half-life Overall response rate - duration Overall response rate Overall survival Progression-free survival Safety and Tolerability Tmax	Pharmacokinetics/Pharmacodynamics > PK/PD Efficacy > Clinical Response/Remission Pharmacokinetics/Pharmacodynamics > PK/PD Pharmacokinetics/Pharmacodynamics > PK/PD Pharmacokinetics/Pharmacodynamics > PK/PD Efficacy > Clinical Response/Remission Efficacy > Clinical Response/Remission Efficacy > Survival Efficacy > Survival Safety/Toxicity > Safety/Tolerability Pharmacokinetics/Pharmacodynamics > …	Secondary endpoint indicators and evaluation time: Index: ORR, DCR, PFS, DOR, OS, DepOR Evaluation time: Every 2 cycles after medication Endpoint selection: Effectiveness index Index: Pharmacodynamics: Evaluate the changes from baseline in peripheral blood cytokines and chemokines in monotherapy studies and their relationship with efficacy Evaluation time: During the test Endpoint selection: Effe…	2021-10-20	Actual							2024-03-08	Actual
405253	BrUOG 398 NCT04906876 TrialTroveID-405253	A Phase II Study of 9-ING-41, a Glycogen Synthase Kinase-3 Beta (GSK-3ß) Inhibitor, Combined With Chemotherapy in Adolescents and Adults With Advanced Sarcomas	II	Terminated	Oncology	Oncology: Osteosarcoma; Oncology: Soft Tissue Sarcoma	First line; Metastatic; Pediatric or Adolescent; Second line; Third line; Unresectable	Ewing Sarcoma; Fibrosarcoma; Hemangiosarcoma; Histiocytoma, Malignant Fibrous; Leiomyosarcoma; Liposarcoma; Osteosarcoma; Rhabdomyosarcoma; Sarcoma; Sarcoma, Synovial; Soft Tissue Neoplasms; Soft Tissue Sarcoma; Synovial Sarcoma	Trialtrove	Brown University Oncology Group Actuate Therapeutics	Sponsor Collaborator	Cooperative Group Industry, all other pharma	United States	TX	Fort Worth	76107	elraglusib	Glycogen synthase kinase 3 inhibitor	glycogen synthase kinase 3 beta	Anticancer, other	Small molecule > Synthetic small molecule	docetaxel gemcitabine hydrochloride	Tubulin inhibitor; Taxane; Tubulin polymerization inhibitor DNA synthesis inhibitor; Thymidylate synthase inhibitor; DNA repair enzyme inhibitor; Cell cycle inhibitor	tubulin beta class I checkpoint kinase 1	Anticancer, other Antiviral, other; Anticancer, antimetabolite	Small molecule; Small molecule > Semisynthetic small molecule Small molecule; Small molecule > Synthetic small molecule; Unidentified			To study effect of 9-ING-41 in combination with gemcitabine and docetaxel will lead to sustained disease control and/or increase the rates of objective response in patients with unresectable or metastatic soft tissue and bone sarcomas.	Clinical benefit rate Complete response Partial response Stable Disease	Efficacy > Clinical Response/Remission Efficacy > Clinical Response/Remission Efficacy > Clinical Response/Remission Efficacy > Clinical Response/Remission	Primary Outcome Measures : Disease Control Rate [ Time Frame: Approximately 24 weeks ] To determine the Disease Control Rate (DCR = Complete Response [CR] + Partial Response [PR] + Stable Disease [SD] at 6 months) of 9-ING-41 in combination with gemcitabine and docetaxel in advanced sarcoma.	Progression-free survival	Efficacy > Survival	Secondary Outcome Measures : Progression Free Survival [ Time Frame: From start of protocol therapy, approximately 5 years ] To determine the activity of 9-ING-41 with chemotherapy by assessing progression free survival (PFS).	2021-09-01	Anticipated							2022-07-31	Anticipated	2025-07-31	Anticipated
404964	CTR20211124 HE071-CSP-019 NCT04900766 TrialTroveID-404964	A Multicenter, Open-label, Phase Ib Study of Mitoxantrone Hydrochloride Liposome Injection in Subjects With Advanced Bone and Soft Tissue Sarcoma Who Has Failed At Least One Prior Line of Therapy	I	Terminated	Oncology	Oncology: Osteosarcoma; Oncology: Soft Tissue Sarcoma	Metastatic; Second line; Stage III; Stage IV; Unresectable	Ewing Sarcoma; Fibrosarcoma; Leiomyosarcoma; Liposarcoma; Osteosarcoma; Rhabdomyosarcoma; Sarcoma; Soft Tissue Neoplasms; Soft Tissue Sarcoma; Synovial Sarcoma	Trialtrove	CSPC Pharmaceutical Group Co./CSPC ZhongQi Pharmaceutical Technology Co.	Sponsor	Industry, all other pharma	China		Shijiazhuang	050035	mitoxantrone, CSPC ZhongQi Pharmaceutical	Immunosuppressant; DNA topoisomerase II inhibitor	DNA topoisomerase II alpha; epidermal growth factor receptor	Anticancer, other; Ophthalmological, other	Biological > Cellular; Reformulation > Conjugate > Pegylated; Reformulation > Optimized reformulation > Liposome; Reformulation > Optimized reformulation > Nanoparticle optimized; Small molecule; Small molecule > Synthetic small molecule						GPT	Predisposing; Prognostic	To evaluate the safety and efficacy of Mitoxantrone Hydrochloride Liposome in subjects with unresectable or metastatic bone and soft tissue sarcoma who has failed at least one prior line of therapy. To evaluate the safety of mitoxantrone hydrochloride liposome injection for metastatic or unresectable bone and soft tissue sarcoma that has failed at least first-line treatment in the past.	Adverse Events Safety and Tolerability Treatment Emergent Adverse Events	Safety/Toxicity > Adverse Drug Reactions Safety/Toxicity > Safety/Tolerability Safety/Toxicity > Adverse Drug Reactions	Primary Outcome Measures : TEAEs [ Time Frame: From the initiation of the first dose to 28 days after the last dose ] Treatment-emergent adverse events Primary endpoint indicators and evaluation time Index Adverse events during treatment (TEAE) Evaluation time Study drug treatment begins to within 28 days after the last dose Endpoint selection Safety index	Clinical benefit rate Duration of overall response Overall response rate - duration Overall response rate Overall survival Progression-free survival	Efficacy > Clinical Response/Remission Efficacy > Clinical Response/Duration Efficacy > Clinical Response/Remission Efficacy > Clinical Response/Remission Efficacy > Survival Efficacy > Survival	Secondary Outcome Measures : ORR [ Time Frame: up to 36 months ] Overall response rate DoR [ Time Frame: up to 36 months ] Duration of response DCR [ Time Frame: up to 36 months ] disease control rate PFS [ Time Frame: up to 36 months ] progression-free survival OS [ Time Frame: up to 36 months ] overall survival Secondary objective: To evaluate the effectiveness of Mitoxantrone Hydrochloride Lip…	2021-08-11	Actual							2023-02-03	Actual	2023-06-30	Anticipated
404739	ChiCTR2100046099 TrialTroveID-404739	Clinical Trial Of An Umbrella Study Of PreciseTreatment Of BoneAnd Soft Tissue Sarcoma Based On Molecular Pathways	II	Open	Oncology	Oncology: Osteosarcoma; Oncology: Soft Tissue Sarcoma	Fourth line or greater; Locally advanced; Metastatic; MSI-H/dMMR; PD-1 Naive; PD-1 Refractory; PD-L1 Naive; PD-L1 Refractory; Pediatric or Adolescent; Second line; Third line; Unresectable	Ewing Sarcoma; Fibrosarcoma; Leiomyosarcoma; Liposarcoma; Osteosarcoma; Rhabdomyosarcoma; Sarcoma; Soft Tissue Neoplasms; Soft Tissue Sarcoma; Synovial Sarcoma	Trialtrove	(Other Hospital/Academic/Medical Center)	Sponsor	Academic					famitinib camrelizumab dalpiciclib zeprumetostat SHR-1701	Platelet-derived growth factor (PDGF) receptor antagonist; Vascular endothelial growth factor receptor 1 antagonist; Vascular endothelial growth factor receptor 2 antagonist; Vascular endothelial growth factor receptor 3 antagonist; C-kit inhibitor; Flt-3 antagonist; Platelet-derived growth factor receptor kinase inhibitor; Tyrosine kinase inhibitor (TKI) PD-1 antagonist; PD-L1 antagonist; Immuno…	fms related tyrosine kinase 3; fms related tyrosine kinase 4; kinase insert domain receptor; KIT proto-oncogene, receptor tyrosine kinase programmed cell death 1 cyclin dependent kinase 4; cyclin dependent kinase 6 enhancer of zeste 2 polycomb repressive complex 2 subunit CD274 molecule; transforming growth factor beta receptor 2	Anticancer, other; Respiratory Anticancer, immunological Anticancer, other Anticancer, other Anticancer, immunological	Small molecule; Small molecule > Synthetic small molecule Biological > Protein > Antibody > Humanized monoclonal antibody; Biological > Protein > Antibody > Monoclonal antibody, other Small molecule; Small molecule > Synthetic small molecule Small molecule; Small molecule > Synthetic small molecule Biological > Protein; Biological > Protein > Antibody > Bispecific antibody; Biological > Protein >…						CDK4; CDK6; EZH2; GPT; SMARCB1	Diagnostic; Predictive; Predisposing; Prognostic	To screen valuable treatment cohorts and explore more treatment options for patients with bone and soft tissue sarcoma with different gene mutations and molecular types To investigate the efficacy and safety of SHR-2554, an oral selective EZH2 inhibitor, in pts with refractory ES.	Overall survival Progression-free survival	Efficacy > Survival Efficacy > Survival	Primary indicator Outcome: Progression-free survival rate at 12 weeks The primary endpoint was progression-free rate at 12 weeks. A Simon two-stage design was applied. If there were 3 pts remaining progression-free at 12 weeks within the first 9 pts, the cohort would expand to 17 pts and the outcome would be positive if more than 7 pts remained progression-free at 12 weeks.	Clinical benefit rate Overall response rate Overall survival Progression-free survival Safety and Tolerability	Efficacy > Clinical Response/Remission Efficacy > Clinical Response/Remission Efficacy > Survival Efficacy > Survival Safety/Toxicity > Safety/Tolerability	Secondary indicators Outcome: Objective response rate Overall survival Clinical benefit rate Safety Secondary endpoints: • ORR • PFS • CBR • os • Safety	2021-05-01	Actual	30.01	Anticipated	2023-10-31	Anticipated	3.02	Anticipated	2024-01-31	Anticipated
404712	3CAR NCI-2021-10933 NCT04897321 TrialTroveID-404712	B7-H3-Specific Chimeric Antigen Receptor Autologous T-Cell Therapy for Pediatric Patients With Solid Tumors (3CAR)	I	Open	Oncology	Oncology: Melanoma; Oncology: Osteosarcoma; Oncology: Soft Tissue Sarcoma; Oncology: Unspecified Solid Tumor	(N/A); Pediatric or Adolescent; Second line	Adrenal Cortex Neoplasms; Adrenocortical Carcinoma; Desmoplastic Small Round Cell Tumor; Ewing Sarcoma; Fibrosarcoma; Hepatoblastoma; Leiomyosarcoma; Liposarcoma; Melanoma; Neoplasms; Neoplasms, Germ Cell and Embryonal; Neoplasms, Unknown Primary; Nerve Sheath Neoplasms; Neuroblastoma; Neurofibrosarcoma; Osteosarcoma; Rhabdoid Tumor; Rhabdomyosarcoma; Sarcoma; Sarcoma, Clear Cell; Sarcoma, Ewing;…	Trialtrove	St. Jude Children's Research Hospital	Sponsor	Academic					B7H3-specific chimeric antigen receptor CAR T cells	B7-H3 antagonist; T cell stimulant; Immuno-oncology therapy; Immune checkpoint inhibitor	CD276 molecule	Anticancer, immunological	Biological > Cellular > Cell technology type > Chimaeric antigen receptor > CAR-T cell; Biological > Cellular > Cell type > Blood cell > Leukocyte > Lymphocyte > T cell; Biological > Gene therapy	cyclophosphamide mesna fludarabine	Immunosuppressant; DNA inhibitor Unidentified pharmacological activity DNA synthesis inhibitor; Adenosine deaminase inhibitor; Ribonucleoside diphosphate reductase inhibitor; DNA repair enzyme inhibitor	ribonucleotide reductase catalytic subunit M1; ribonucleotide reductase regulatory subunit M2	Anticancer, alkylating; Immunosuppressant Radio/chemoprotective Anticancer, antimetabolite	Small molecule > Synthetic small molecule Small molecule > Synthetic small molecule Small molecule; Small molecule > Synthetic small molecule	GPT	Predisposing; Prognostic	To investigate an immunotherapy for patients with solid tumors. To evaluate the use of autologous T cells genetically engineered to express B7-H3-CARs for patients < or = 21 years old, with relapsed/refractory B7-H3+ solid tumors. To evaluate the safety and maximum tolerated dose of B7-H3-CAR T cells.The purpose of this study is to find the maximum (highest) dose of B7-H3-CAR T cells that are saf…	Maximum tolerated dose Safety and Tolerability	Safety/Toxicity > Safety/Tolerability Safety/Toxicity > Safety/Tolerability	Primary objective To determine the safety of one intravenous infusion of autologous, B7-H3-CAR T cells in patients (= 21 years) with recurrent/refractory B7-H3+ solid tumors after lymphodepleting chemotherapy Primary Outcome Measures : Safety of B7-H3-CAR T cells [ Time Frame: 6 weeks after B7-H3-CAR T cell infusion ] A phase I design to determine the maximum tolerated dose (MTD) of autologous, B…	Complete response Overall response rate Partial response Response evaluation criteria in solid tumors	Efficacy > Clinical Response/Remission Efficacy > Clinical Response/Remission Efficacy > Clinical Response/Remission Efficacy > Clinical Response/Remission	Secondary Outcome Measures : Clinical Response [ Time Frame: 6 weeks after B7-H3-CAR T cell infusion ] The number of patients with objective responses (complete response (CR) + partial response (PR)) determined by the Response Evaluation Criteria in Solid Tumors (RECIST) v1.1 Secondary objective To evaluate the antitumor activity of B7-H3-CAR T cells Exploratory objectives To evaluate the tumor e…	2022-07-06	Actual							2026-03-01	Anticipated	2027-03-01	Anticipated
403738	CTR20210893 TrialTroveID-403738 XC-GSSJYB-01	A Phase I Multi-Center, Open, Non-Randomized, Dose-Escalating Clinical Trial Of Intratumoral Administration Of Clostridium Gordonii Spores Freeze-Dried Powder In Patients With Advanced Solid Tumor	I	Completed	Oncology	Oncology: Melanoma; Oncology: Osteosarcoma; Oncology: Soft Tissue Sarcoma; Oncology: Unspecified Solid Tumor	Second line; Stage III; Stage IV	Ewing Sarcoma; Fibrosarcoma; Leiomyosarcoma; Liposarcoma; Melanoma; Neoplasms, Unknown Primary; Osteosarcoma; Rhabdomyosarcoma; Sarcoma; Soft Tissue Neoplasms; Soft Tissue Sarcoma; Synovial Sarcoma	Trialtrove	Shandong Xinchuang Biotechnology Co.	Sponsor	Industry, all other pharma	China		Jinan	250100	Clostridium gordonii spores, Shandong Xinchuang Biotechnology	Not applicable	Not applicable	Anticancer, other	Biological > Cellular > Cell type > Bacterial cell								To evaluate the safety and preliminary efficacy of intratumoral administration of Clostridium gordonii spore freeze-dried powder for the treatment of advanced malignant solid tumors To explore the maximum tolerated dose (MTD) for intratumoral administration of Clostridium gordonii spore freeze-dried powder tumors in patients with advanced malignant solid tumors	Adverse Events Cardiac Telemetry Maximum tolerated dose Pregnancy (contraceptive failure) Safety and Tolerability Vital signs	Safety/Toxicity > Adverse Drug Reactions Safety/Toxicity > Cardiac Measures/Events Safety/Toxicity > Safety/Tolerability Efficacy > Clinical Failure (Efficacy) Safety/Toxicity > Safety/Tolerability Safety/Toxicity > Serious Adverse Events	Primary Outcomes: index: Safety and tolerability: maximum tolerated dose (MTD), adverse events (AE) during the study period, abnormal clinically significant vital signs, physical examination and laboratory examination results, ECOG score, twelve-lead electrocardiogram, infection relevant clinical indicators, blood pregnancy test for women of childbearing age, etc. evaluation time: Single administ…	Clinical benefit rate Complete response Objective remission rate Overall response rate Percentage of Responders Progression-free survival Safety and Tolerability Time to response	Efficacy > Clinical Response/Remission Efficacy > Clinical Response/Remission Efficacy > Clinical Response/Remission Efficacy > Clinical Response/Remission Efficacy > Clinical Response Efficacy > Survival Safety/Toxicity > Safety/Tolerability Efficacy > Disease Progression	Secondary Outcomes: index: Study on the biodistribution of single and multiple doses: the distribution of bacteria and spores of Clostridium gordonii after topical administration. evaluation time: Single administration: 60 minutes before the first administration to within 21 days after the first administration Multiple administrations: 60 minutes before the administration to within 14 days after …	2021-09-29	Actual							2023-01-07	Actual
403727	TrialTroveID-403727	A Pivotal, Phase IIB Clinical Trial to Prevent Metastasis and Improve Overall Survival (OS) in Osteosarcoma	II	Planned	Oncology	Oncology: Metastatic Cancer; Oncology: Osteosarcoma	(N/A); Bone mets; Line of therapy N/A	Ewing Sarcoma; Neoplasm Metastasis; Osteosarcoma	Trialtrove	OS Therapies	Sponsor	Industry, all other pharma	United States	MD	Rockville	20850	Lovaxin B	ErbB-2 antagonist; Immunostimulant; Immuno-oncology therapy	erb-b2 receptor tyrosine kinase 2	Anticancer, immunological; Anticancer, vaccine	Biological > Cellular; Biological > Cellular > Cell type > Bacterial cell; Biological > Vaccine > Anticancer, vaccine; Biological > Vaccine > Recombinant vaccine								To prevent metastasis and improve Overall Survival (OS) in Osteosarcoma	Overall survival	Efficacy > Survival					2021-06-01	Anticipated
403538	202009351 NCI-2021-06075 NCT04877587 TrialTroveID-403538	A Pilot Study of Gemcitabine Plus High-Dose Ascorbate in Locally Advanced Unresectable or Metastatic Soft Tissue and Bone Sarcomas Including Adolescents	I	Terminated	Oncology	Oncology: Osteosarcoma; Oncology: Soft Tissue Sarcoma	First line; Locally advanced; Metastatic; Pediatric or Adolescent; Second line; Unresectable; Untreated	Ewing Sarcoma; Fibrosarcoma; Leiomyosarcoma; Liposarcoma; Osteosarcoma; Rhabdomyosarcoma; Sarcoma; Soft Tissue Neoplasms; Soft Tissue Sarcoma; Synovial Sarcoma	Trialtrove	University of Iowa	Sponsor	Academic					gemcitabine hydrochloride vitamin C	DNA synthesis inhibitor; Thymidylate synthase inhibitor; DNA repair enzyme inhibitor; Cell cycle inhibitor Reducing agent; Vitamin C agonist	checkpoint kinase 1	Antiviral, other; Anticancer, antimetabolite Nutritional supplement	Small molecule; Small molecule > Synthetic small molecule; Unidentified Small molecule > Synthetic small molecule						G6PD	Diagnostic; Predictive; Predisposing; Prognostic	The purpose of this research study is to see if a high dose of ascorbate (Vitamin C), in combination with the chemotherapy drug gemcitabine, is safe and effective in adolescents with locally advanced unresectable or metastatic soft tissue and bone sarcomas	Adverse Events Common Terminology Criteria for Adverse Events Overall response rate Partial response Response evaluation criteria in solid tumors	Safety/Toxicity > Adverse Drug Reactions Safety/Toxicity > Adverse Drug Reactions Efficacy > Clinical Response/Remission Efficacy > Clinical Response/Remission Efficacy > Clinical Response/Remission	Primary Outcome Measures : Adverse Events as defined by CTCAE version 5.0 [ Time Frame: Adverse events will be followed for 4 weeks after the last pharmacologic ascorbate infusion ] Occurrence of adverse events as defined by Common Terminology Criteria for Adverse Events (CTCAE) version 5.0. The number and severity of all adverse events will be summarized by simple descriptive statistics. ORR as …	Overall survival Progression-free survival Response evaluation criteria in solid tumors	Efficacy > Survival Efficacy > Survival Efficacy > Clinical Response/Remission	Secondary Outcome Measures : PFS defined by RECIST 1.1 guidelines [ Time Frame: For two years following completion of treatment ] Progression Free Survival (PFS) defined as the time from first day of study treatment to the first documented disease progression or death due to any cause, RECIST 1.1 guidelines OS defined as the time from first day of study treatment to death due to any cause [ Time …	2023-01-01	Anticipated							2025-05-31	Anticipated	2025-05-31	Anticipated
403195	202201130 NCI-2021-03150 NCT04870944 PEPN2111 TrialTroveID-403195	A Phase I/II Trial of CBL0137 (NSC# 825802) in Patients With Relapsed or Refractory Solid Tumors, Including CNS Tumors and Lymphoma	I/II	Open	Oncology	Oncology: CNS, Brain Stem Glioma; Oncology: CNS, Ependymoma; Oncology: CNS, Glioblastoma; Oncology: CNS, Medulloblastoma; Oncology: Liver; Oncology: Lymphoma, Hodgkin's; Oncology: Lymphoma, Non-Hodgkin's; Oncology: Neuroblastoma; Oncology: Osteosarcoma; Oncology: Unspecified Solid Tumor	(N/A); Aggressive; Classical; DIPG; Indolent; Nodular lymphocyte-predominant; Other subtype; Pediatric or Adolescent; Second line; Stage IV	Central Nervous System Neoplasms; Diffuse Intrinsic Pontine Glioma; Ependymoma; Ewing Sarcoma; Glioblastoma; Glioma; Hodgkin Disease; Hodgkin Lymphoma; Liver Neoplasms; Lymphoma; Lymphoma, Large-Cell, Anaplastic; Lymphoma, Non-Hodgkin; Medulloblastoma; Neoplasms; Neoplasms, Unknown Primary; Nervous System Neoplasms; Neuroblastoma; Osteosarcoma	Trialtrove	Children’s Oncology Group {Children's Cancer Group} Incuron (Cleveland BioLabs and Bioprocess Capital Ventures joint venture)	Sponsor Collaborator	Cooperative Group Industry, all other pharma	United States	NY	Buffalo	14203	CBLC-137	DNA inhibitor; mTOR kinase inhibitor; PI3 kinase inhibitor; Protein kinase B inhibitor; Transcription factor NF-kappaB inhibitor; Apoptosis stimulant; p53 stimulant	AKT serine/threonine kinase 1; mechanistic target of rapamycin kinase; nuclear factor kappa B subunit 1; tumor protein p53	Anticancer, other	Small molecule; Small molecule > Synthetic small molecule						CYP1A2; CYP2B6; CYP2D6; CYP3A4; GPT; HBEGF	Diagnostic; Predictive; Predisposing; Prognostic	To evaluate the best dose, side effects and possible benefit of CBL0137 in treating patients with solid tumors, including central nervous system (CNS) tumors or lymphoma that has come back (relapsed) or does not respond to treatment (refractory).	Dose-limiting toxicities Maximum tolerated dose Overall response rate Partial response	Safety/Toxicity > Safety/Tolerability Safety/Toxicity > Safety/Tolerability Efficacy > Clinical Response/Remission Efficacy > Clinical Response/Remission	Primary Outcome Measures : Maximum tolerated dose and/or Recommended Phase 2 dose of CBL0137 Maximum tolerated dose (MTD) and/or recommended phase 2 dose (RP2D) of CBL0137 in children with relapsed or refractory solid tumors including central nervous system (CNS) tumors and lymphoma. [Time Frame: Up to 21 days] Frequency of dose limiting toxicities of CBL0137 (Phase I) The frequency (%) of patien…	Adverse Events Immune Response Immunogenicity (other timeframe) Overall survival Partial response Progression-free survival	Safety/Toxicity > Adverse Drug Reactions Efficacy > Clinical Response/Remission Efficacy > Immunological Response Efficacy > Survival Efficacy > Clinical Response/Remission Efficacy > Survival	Secondary Outcome Measures : Anti-tumor effect of CBL0137 in children with solid tumors (Phase I) [ Time Frame: Up to 4 months ] Frequency (%) of patients with at least partial response to CBL0137 at the MTD/RP2D in children with refractory solid tumors and other central nervous system (CNS) tumors. Frequency of adverse events attributable to CBL0137 [ Time Frame: Up to 60 months ] The frequency …	2022-01-28	Actual							2026-12-31	Anticipated	2026-12-31	Anticipated
402884	NCT04864821 PA-P276-001 TrialTroveID-402884	Clinical Study of CD276 Targeted Autologous Chimeric Antigen Receptor T Cell Infusion in Patients With CD276 Positive Advanced Solid Tumor	I	Planned	Oncology	Oncology: Gastric; Oncology: Lung, Non-Small Cell; Oncology: Neuroblastoma; Oncology: Osteosarcoma	Metastatic; Second line; Stage III; Stage IV	Carcinoma, Non-Small-Cell Lung; Ewing Sarcoma; Neuroblastoma; Osteosarcoma; Stomach Carcinoma; Stomach Neoplasms	Trialtrove	PersonGen BioTherapeutics (Suzhou) Co. (Other Hospital/Academic/Medical Center)	Sponsor Collaborator	Industry, all other pharma Academic	China		Suzhou		TAA-06	T cell stimulant; Immuno-oncology therapy; Immune checkpoint inhibitor	CD276 molecule	Anticancer, immunological	Biological > Cellular; Biological > Cellular > Cell origin > Autologous; Biological > Cellular > Cell technology type > Chimaeric antigen receptor > CAR-T cell; Biological > Cellular > Cell type > Blood cell > Leukocyte > Lymphocyte > T cell; Biological > Gene therapy; Biological > Nucleic acid > Nucleic acid, vector type						CD276; insulin	Diagnostic; Predictive; Predisposing; Prognostic	To explore the best model of car-t therapy for solid tumor by intravenous and local tumor injection, which will bring new hope to patients with osteosarcoma, neuroblastoma and gastric cancer	Adverse Events Cmax Objective remission rate Overall response rate	Safety/Toxicity > Adverse Drug Reactions Pharmacokinetics/Pharmacodynamics > PK/PD Efficacy > Clinical Response/Remission Efficacy > Clinical Response/Remission	Primary Outcome Measures : AE [ Time Frame: 2 years after treatment ] adverse event ORR [ Time Frame: 12 weeks after treatment ] Objective remission rate Cmax [ Time Frame: 2 years after treatment ] The highest concentration of CAR-T cells in peripheral blood after infusion				2021-05-14	Anticipated							2022-05-14	Anticipated	2023-05-14	Anticipated
402269	CIBI188A104 CTR20210761 NCT04861948 TrialTroveID-402269	Phase Ib Study to Evaluate the Efficacy, Safety and Tolerability of IBI188 Combination Therapy in Subjects With Advanced Malignancies	I	Terminated	Oncology	Oncology: Lung, Non-Small Cell; Oncology: Osteosarcoma; Oncology: Unspecified Solid Tumor	EGFR; First line; High-grade; Second line; Stage III; Stage IV	Adenocarcinoma of Lung; Carcinoma, Non-Small-Cell Lung; Ewing Sarcoma; Neoplasms, Unknown Primary; Osteosarcoma	Trialtrove	Innovent Biologics (Suzhou) Co.	Sponsor	Industry, all other pharma	China			215123	letaplimab	CD47 antagonist; Immuno-oncology therapy; Immune checkpoint inhibitor	CD47 molecule	Anticancer, immunological	Biological > Protein > Antibody > Human monoclonal antibody	pemetrexed disodium cisplatin sargramostim (SC) bevacizumab carboplatin (iv) sintilimab	Phosphoribosylglycinamide formyltransferase inhibitor; Dihydrofolate reductase inhibitor; Thymidylate synthase inhibitor; Folate receptor antagonist DNA inhibitor; DNA synthesis inhibitor Granulocyte macrophage colony stimulating factor agonist Vascular endothelial growth factor receptor 1 antagonist; Vascular endothelial growth factor receptor antagonist; Angiogenesis inhibitor DNA inhibitor; DN…	dihydrofolate reductase; phosphoribosylglycinamide formyltransferase, phosphoribosylglycinamide synthetase, phosphoribosylaminoimidazole synthetase; thymidylate synthetase Not applicable colony stimulating factor 2 receptor alpha subunit vascular endothelial growth factor A Not applicable programmed cell death 1	Anticancer, antimetabolite; Antipsoriasis; Antiarthritic, other Anticancer, alkylating GI inflammatory/bowel disorders; Anti-infective, other; Anticancer, immunological; Radio/chemoprotective; Antianaemic; Haematological; Cardiovascular; Vulnerary; Cytokine; Immunostimulant, anti-AIDS; Antidote; Antiparkinsonian; Cognition enhancer; Respiratory Anticancer, immunological; Neurological Anticancer, …	Small molecule; Small molecule > Synthetic small molecule Small molecule > Synthetic small molecule Biological > Protein; Biological > Protein > Recombinant protein > Recombinant growth factor Biological > Protein > Antibody > Humanized monoclonal antibody; Biological > Protein > Antibody > Monoclonal antibody, other Small molecule; Small molecule > Synthetic small molecule Biological > Protein >…	EGFR; EGFR T790M; G6PD; THPO; TPO	Diagnostic; Predictive; Predisposing; Prognostic	To evaluate the effectiveness of IBI188 combination therapy in subjects with advanced malignancies and to evaluate the safety and tolerability of IBI188 combination therapy in subjects with advanced malignancies. To explore the efficacy, safety, and tolerability of IBI188 combination therapy in subjects with advanced malignancies	Adverse Events Overall response rate Safety and Tolerability Serious Adverse Event Treatment Emergent Adverse Events	Safety/Toxicity > Adverse Drug Reactions Efficacy > Clinical Response/Remission Safety/Toxicity > Safety/Tolerability Safety/Toxicity > Serious Adverse Events Safety/Toxicity > Adverse Drug Reactions	To evaluate the effectiveness of IBI188 combination therapy in subjects with advanced malignancies To evaluate the safety and tolerability of IBI188 combination therapy in subjects with advanced malignancies Primary Outcome Measures : Objective Response Rate [ Time Frame: 24 months ] Adverse Events [ Time Frame: 24 months ] Incidence, correlation with the study drug and severity of all adverse ev…	Area under the curve score Clinical benefit rate Cmax Cmin Duration of overall response Elimination half-life Immunogenicity (other timeframe) Immunogenicity Neutralizing antibody response Overall survival Progression-free survival Time to response Volume of distribution	Pharmacokinetics/Pharmacodynamics > PK/PD Efficacy > Clinical Response/Remission Pharmacokinetics/Pharmacodynamics > PK/PD Pharmacokinetics/Pharmacodynamics > PK/PD Efficacy > Clinical Response/Duration Pharmacokinetics/Pharmacodynamics > PK/PD Efficacy > Immunological Response Safety/Toxicity > Adverse Drug Reactions Efficacy > Immunological Response Efficacy > Survival Efficacy > Survival Effic…	To evaluate the pharmacokinetics (PK) characteristics of IBI188 in subjects with advanced malignancies To assess the immunogenicity of IBI188 in subjects with advanced malignancies Secondary Outcome Measures : Progression-free survival [ Time Frame: 24 months ] Overall survival [ Time Frame: 24 months ] Disease control rate [ Time Frame: 24 months ] Duration of response [ Time Frame: 24 months ] …	2021-05-25	Actual							2022-07-30	Actual	2022-07-30	Actual	2022-10-04	Actual
400894	21-000187 EudraCT Number: 2021-000021-27 NCI-2021-03407 NCT04833582 TrialTroveID-400894 ZN-c3-003	A Phase I/II Dose Escalation and Dose Expansion Study of ZN-c3 in Combination With Gemcitabine in Adult and Pediatric Subjects With Relapsed or Refractory Osteosarcoma	I/II	Completed	Oncology	Oncology: Osteosarcoma	Fourth line or greater; Metastatic; Second line; Third line	Ewing Sarcoma; Osteosarcoma	Trialtrove	Zentalis/K-Group Beta	Sponsor	Industry, all other pharma	United States	NY	New York	10018	azenosertib	Wee-1 tyrosine kinase inhibitor	WEE1 G2 checkpoint kinase	Anticancer, other	Small molecule; Small molecule > Synthetic small molecule	gemcitabine hydrochloride	DNA synthesis inhibitor; Thymidylate synthase inhibitor; DNA repair enzyme inhibitor; Cell cycle inhibitor	checkpoint kinase 1	Antiviral, other; Anticancer, antimetabolite	Small molecule; Small molecule > Synthetic small molecule; Unidentified	CDK1; CYP3A4	Diagnostic; Predictive; Predisposing; Prognostic	To evaluate the clinical activity and safety, pharmacodynamics, and pharmacokinetics of ZN-c3 in combination with gemcitabine in relapsed or refractory osteosarcoma. To evaluate the activity of ZN-c3, an oral Wee1 inhibitor, in combination with gemcitabine in subjects > or =12 years and > or =40 kg, with relapsed, refractory OS. To evaluate the safety and tolerability, determine the maximum toler…	Adverse Events Dose-limiting toxicities Event-free survival Maximum tolerated dose Response evaluation criteria in solid tumors Safety and Tolerability	Safety/Toxicity > Adverse Drug Reactions Safety/Toxicity > Safety/Tolerability Efficacy > Survival Safety/Toxicity > Safety/Tolerability Efficacy > Clinical Response/Remission Safety/Toxicity > Safety/Tolerability	Primary Outcome Measures : Incidence of dose-limiting toxicities (DLT) in DLT evaluable subjects and the incidence and severity of adverse events. [ Time Frame: Through Cycle 1 (21 days) Phase 1 ] Event-free survival (EFS) at 18 weeks per RECIST (Response Evaluation Criteria in Solid Tumors) Guideline version 1.1. [ Time Frame: During phase 2, at 18 weeks ] EFS at 18 weeks is defined as time from…	Adverse Events Area under the curve score Cmax Common Terminology Criteria for Adverse Events Elimination half-life Event-free survival Global health status Overall response rate Overall survival Plasma concentration Plasma pharmacokinetics Progressive disease rate Quality of Life Response evaluation criteria in solid tumors Safety and Tolerability Tmax	Safety/Toxicity > Adverse Drug Reactions Pharmacokinetics/Pharmacodynamics > PK/PD Pharmacokinetics/Pharmacodynamics > PK/PD Safety/Toxicity > Adverse Drug Reactions Pharmacokinetics/Pharmacodynamics > PK/PD Efficacy > Survival HEOR > Health-Related Quality Of Life Efficacy > Clinical Response/Remission Efficacy > Survival Pharmacokinetics/Pharmacodynamics > PK/PD Pharmacokinetics/Pharmacodynamic…	Secondary Outcome Measures : Event-free survival (EFS) per RECIST Guideline version 1.1. [ Time Frame: At 12 months ] EFS is defined as time from study enrollment until date of last contact, date of disease progression, or detection of disease at a previously uninvolved site, or date of death. Median overall survival (OS) and OS at 12 months per RECIST Guideline version 1.1. [ Time Frame: At 12 m…	2021-08-01	Actual							2023-08-30	Actual	2023-12-30	Anticipated	2024-10-09	Actual
400699	AIEO NCT04824352 PKUPH-sarcoma 10 TrialTroveID-400699	Apatinib in Combination With Ifosfamide and Etoposide (IE) for Relapsed or Refractory Osteosarcoma Progressed Upon First-line Chemotherapy (AIEO): a Prospective, Multiple-centre, Single-arm, Phase II Trial	II	Temporarily Closed	Oncology	Oncology: Osteosarcoma	(N/A); Second line	Drug-Related Side Effects and Adverse Reactions; Ewing Sarcoma; Osteosarcoma	Trialtrove	(Other Hospital/Academic/Medical Center) Jiangsu Hengrui Pharmaceuticals Co. {Jiangsu Hengrui Medicine Co.} Peking Union Medical College Hospital, CAMS	Sponsor Collaborator Collaborator	Academic Industry, all other pharma Academic	China		Lianyungang	222047	apatinib	Vascular endothelial growth factor receptor 2 antagonist; RET tyrosine kinase inhibitor; VEGFR-2 tyrosine kinase inhibitor; Angiogenesis inhibitor	kinase insert domain receptor; ret proto-oncogene	Anticancer, other	Small molecule; Small molecule > Synthetic small molecule	etoposide ifosfamide	DNA inhibitor; DNA topoisomerase II inhibitor; DNA repair enzyme inhibitor; Cell cycle inhibitor DNA inhibitor; DNA synthesis inhibitor	DNA topoisomerase II alpha Not applicable	Anticancer, other Anticancer, alkylating	Small molecule > Semisynthetic small molecule Small molecule; Small molecule > Synthetic small molecule			To investigate apatinib in combination With Ifosfamide and etoposide (IE) in patients with relapsed or refractory Osteosarcoma progressed upon first-line chemotherapy	Progression-free survival	Efficacy > Survival	Primary Outcome Measures : Progression free survival [ Time Frame: 2 years ] from the start of target treatment until disease progression or death, whichever came first.	Overall survival	Efficacy > Survival	Secondary Outcome Measures : Overall survival [ Time Frame: 3 years ] from the date of treatment initiation to death from any cause.	2021-04-01	Actual							2026-04-01	Anticipated	2026-04-01	Anticipated
400393	ACE ALMB-0168-CN-101 ChiCTR2100046224 CTR20210451 NCT04886765 TrialTroveID-400393	A Phase I/II, Multi-center, Single-Arm, Open-Label Study to Evaluate the Safety and Efficacy of ALMB-0168 in Patients with Osteosarcoma	I/II	Open	Oncology	Oncology: Osteosarcoma	High-grade; Second line	Ewing Sarcoma; Osteosarcoma	Trialtrove	CSPC Pharmaceutical Group Co./AlaMab Therapeutics/Shanghai Enlemai Biotechnology Co. (Other Hospital/Academic/Medical Center)	Sponsor Collaborator	Industry, all other pharma Academic	China		Shijiazhuang	050035	ALMB-0168	Gap junction protein alpha 1 stimulant; Immuno-oncology therapy	gap junction protein alpha 1	Anticancer, immunological; Osteoporosis treatment	Biological > Protein > Antibody > Humanized monoclonal antibody; Biological > Protein > Antibody > Monoclonal antibody, other						ENTPD1; GPT; NT5E	Diagnostic; Predictive; Predisposing; Prognostic	Part I: To evaluate the safety and tolerability of ALMB-0168 for patients with osteosarcoma who have failed after standard treatment. Explore the recommended phase 2 dose PART II : To further evaluate the PK characteristics and immunity of ALMB-0168 originality To evaluate the safety and efficacy of ALMB-0168 in patients with osteosarcoma whose prior standard treatment have failed. To report the …	Adverse Events Cardiac Telemetry Change in oxygen saturation Common Terminology Criteria for Adverse Events Dose-limiting toxicities Maximum tolerated dose Overall survival Progression-free survival Progressive disease rate Safety and Tolerability Serious Adverse Event Vital signs	Safety/Toxicity > Adverse Drug Reactions Safety/Toxicity > Cardiac Measures/Events Efficacy > Respiratory Function Safety/Toxicity > Adverse Drug Reactions Safety/Toxicity > Safety/Tolerability Safety/Toxicity > Safety/Tolerability Efficacy > Survival Efficacy > Survival Efficacy > Clinical Response/Progression Safety/Toxicity > Safety/Tolerability Safety/Toxicity > Serious Adverse Events Safety/…	Primary Objective: To evaluate the safety and tolerability of ALMB-0168 in patients with osteosarcoma who have failed standard therapy, and to explore the recommended dose (RP2D) of Phase II. PART II is to further evaluate the safety and efficacy of ALMB-0168 in patients with high-grade osteosarcoma who have failed standard therapy, and to further determine the RP2D. Primary endpoint indicators a…	Alkaline phosphatase (ALP) Area under the curve score Bone Mineral Density Clinical benefit rate Cmax Cmin Complete response DEXA Duration of overall response Elimination half-life EQ-5D Immunogenicity (other timeframe) Immunogenicity Numeric Rating Scale Overall response rate - duration Overall response rate Overall survival Partial response Plasma concentration Progression-free survival Progres…	Efficacy > Laboratory Measurements (Efficacy) Pharmacokinetics/Pharmacodynamics > PK/PD Efficacy > Clinical Response Efficacy > Clinical Response/Remission Pharmacokinetics/Pharmacodynamics > PK/PD Pharmacokinetics/Pharmacodynamics > PK/PD Efficacy > Clinical Response/Remission Efficacy > Imaging Efficacy > Clinical Response/Duration Pharmacokinetics/Pharmacodynamics > PK/PD HEOR > Health-Related…	Secondary Objectives: PART I to evaluate the pharmacokinetic (PK) profile and immunogenicity of ALMB-0168, and to preliminarily evaluate the efficacy of ALMB-0168 in the treatment of patients with osteosarcoma; PART II is to further evaluate the PK profile and immunogenicity of ALMB-0168. Secondary endpoint indicators and evaluation time index: Overall response rate (ORR) Evaluation time: The fir…	2021-05-01	Actual							2023-11-30	Anticipated	2024-05-31	Anticipated
[truncated: 723 more rows]
[truncated: 37 more columns]

## Sheet: Query
(Disease is Oncology: Osteosarcoma) AND [(Actual Start Date is to 2025/09/25) OR (Anticipated Start Date is to 2025/09/25)] AND (Study Design does not contain Observational)
Open query in browser
Not all Full Text data (Licensing, Marketing, Phase III, Phase II, Phase I or Preclincal columns) was exported. Any data above the maximum cell size permitted by Excel was omitted.
